# Supplementary material for: The effects of bioisostere substitution on the antimicrobial and physicochemical properties of supramolecular self-associating amphiphiles
Source: RSC Med Chem. 2026 Mar 23;17(4):2151–6. doi: 10.1039/d6md00091f (PMC13007787; doi:10.1039/d6md00091f)
Supplement: MD-017-D6MD00091F-s002 [file MD-017-D6MD00091F-s002.cif]

# Supplementary Information (SI) for RSC Medicinal Chemistry.
# This journal is © The Royal Society of Chemistry 2026

####################################################################### 
# 
# This file contains crystal structure data downloaded from the 
# Cambridge Structural Database (CSD) hosted by the Cambridge 
# Crystallographic Data Centre (CCDC).
# 
# Full information about CCDC data access policies and citation 
# guidelines are available at http://www.ccdc.cam.ac.uk/access/V1 
# 
# Audit and citation data items may have been added by the CCDC. 
# Please retain this information to preserve the provenance of 
# this file and to allow appropriate attribution of the data. 
# 
#######################################################################

data_2025jrh007_auto_res
_database_code_depnum_ccdc_archive 'CCDC 2435071'
loop_
_audit_author_name
_audit_author_address
'Jennifer Hiscock'
;University of Kent
United Kingdom
;
_audit_update_record             
;
2025-03-28 deposited with the CCDC.	2026-03-11 downloaded from the CCDC.
;
_audit_creation_date             2025-03-28
_audit_creation_method           
;
Olex2 1.5
(compiled 2024.02.16 svn.r378c4104 for OlexSys, GUI svn.r6928)
;
_shelxl_version_number           2013-4
_chemical_name_common            ?
_chemical_name_systematic        
;
 ?
;
_chemical_formula_moiety         'C10 H8 F3 N2 O4, H2 O, C16 H36 N'
_chemical_formula_sum            'C26 H46 F3 N3 O5'
_chemical_formula_weight         537.66
_chemical_melting_point          ?
_chemical_oxdiff_formula         C20H20N2O2SF3
_chemical_oxdiff_usercomment     '150 K  PN1-C'
loop_
_atom_type_symbol
_atom_type_description
_atom_type_scat_dispersion_real
_atom_type_scat_dispersion_imag
_atom_type_scat_source
C C 0.0181 0.0091 'International Tables Vol C Tables 4.2.6.8 and 6.1.1.4'
H H 0.0000 0.0000 'International Tables Vol C Tables 4.2.6.8 and 6.1.1.4'
F F 0.0727 0.0534 'International Tables Vol C Tables 4.2.6.8 and 6.1.1.4'
N N 0.0311 0.0180 'International Tables Vol C Tables 4.2.6.8 and 6.1.1.4'
O O 0.0492 0.0322 'International Tables Vol C Tables 4.2.6.8 and 6.1.1.4'

_shelx_space_group_comment       
;
The symmetry employed for this shelxl refinement is uniquely defined
by the following loop, which should always be used as a source of
symmetry information in preference to the above space-group names.
They are only intended as comments.
;
_space_group_crystal_system      triclinic
_space_group_IT_number           2
_space_group_name_H-M_alt        'P -1'
_space_group_name_Hall           '-P 1'
loop_
_space_group_symop_operation_xyz
'x, y, z'
'-x, -y, -z'

_cell_length_a                   8.7764(5)
_cell_length_b                   9.3855(5)
_cell_length_c                   19.5804(10)
_cell_angle_alpha                95.882(4)
_cell_angle_beta                 96.538(4)
_cell_angle_gamma                114.489(5)
_cell_volume                     1438.10(14)
_cell_formula_units_Z            2
_cell_measurement_reflns_used    3209
_cell_measurement_temperature    150.0(7)
_cell_measurement_theta_max      71.6150
_cell_measurement_theta_min      4.5830
_shelx_estimated_absorpt_T_max   0.993
_shelx_estimated_absorpt_T_min   0.854
_exptl_absorpt_coefficient_mu    0.821
_exptl_absorpt_correction_T_max  1.000
_exptl_absorpt_correction_T_min  0.700
_exptl_absorpt_correction_type   gaussian
_exptl_absorpt_process_details   
;
CrysAlisPro 1.171.43.143a (Rigaku Oxford Diffraction, 2024)
Numerical absorption correction based on gaussian integration over
a multifaceted crystal model
Empirical absorption correction using spherical harmonics,
implemented in SCALE3 ABSPACK scaling algorithm.
;
_exptl_crystal_colour            'clear light colourless'
_exptl_crystal_colour_lustre     clear
_exptl_crystal_colour_modifier   light
_exptl_crystal_colour_primary    colourless
_exptl_crystal_density_diffrn    1.242
_exptl_crystal_density_meas      ?
_exptl_crystal_density_method    ?
_exptl_crystal_description       plate
_exptl_crystal_F_000             580
loop_
_exptl_crystal_face_index_h
_exptl_crystal_face_index_k
_exptl_crystal_face_index_l
_exptl_crystal_face_perp_dist
-5 1 4 0.0860
5 -1 -4 0.0860
0 1 -1 0.0303
0 -1 1 0.0303
0 0 1 0.0046
0 0 -1 0.0046

_exptl_crystal_size_max          0.198
_exptl_crystal_size_mid          0.065
_exptl_crystal_size_min          0.009
loop_
_exptl_oxdiff_crystal_face_indexfrac_h
_exptl_oxdiff_crystal_face_indexfrac_k
_exptl_oxdiff_crystal_face_indexfrac_l
_exptl_oxdiff_crystal_face_x
_exptl_oxdiff_crystal_face_y
_exptl_oxdiff_crystal_face_z
-5.0029 1.0024 4.0355 -0.8965 0.1668 0.1484
5.0029 -1.0024 -4.0355 0.8965 -0.1668 -0.1484
0.0009 0.9993 -0.9975 0.0237 -0.0009 -0.1856
-0.0009 -0.9993 0.9975 -0.0237 0.0009 0.1856
0.0003 0.0001 0.9996 0.0014 0.0774 0.0213
-0.0003 -0.0001 -0.9996 -0.0014 -0.0774 -0.0213

_exptl_special_details           
;
 ?
;
_exptl_transmission_factor_max   ?
_exptl_transmission_factor_min   ?
_diffrn_reflns_av_R_equivalents  0.0435
_diffrn_reflns_av_unetI/netI     0.0550
_diffrn_reflns_Laue_measured_fraction_full 0.998
_diffrn_reflns_Laue_measured_fraction_max 0.968
_diffrn_reflns_limit_h_max       10
_diffrn_reflns_limit_h_min       -10
_diffrn_reflns_limit_k_max       8
_diffrn_reflns_limit_k_min       -11
_diffrn_reflns_limit_l_max       23
_diffrn_reflns_limit_l_min       -19
_diffrn_reflns_number            10001
_diffrn_reflns_point_group_measured_fraction_full 0.998
_diffrn_reflns_point_group_measured_fraction_max 0.968
_diffrn_reflns_theta_full        67.684
_diffrn_reflns_theta_max         72.000
_diffrn_reflns_theta_min         4.610
_diffrn_ambient_environment      N~2~
_diffrn_ambient_temperature      150.0(7)
_diffrn_detector                 'CCD plate'
_diffrn_detector_area_resol_mean 5.2887
_diffrn_detector_type            AtlasS2
_diffrn_measured_fraction_theta_full 0.998
_diffrn_measured_fraction_theta_max 0.968
_diffrn_measurement_details      
;
List of Runs (angles in degrees, time in seconds):

  # Type    Start    End  Width  t~exp~   \w     \q     \k     \f   Frames
#--------------------------------------------------------------------------
  1  \w    -65.00  30.00   1.00   17.50    --  -42.16  57.00  30.00   95
  2  \w    -84.00 -56.00   1.00   17.50    --  -42.16 125.00  90.00   28
  3  \w   -109.00 -17.00   1.00   17.50    --  -42.16 -57.00-120.00   92
  4  \w    -29.00  64.00   1.00   17.50    --   42.16 -38.00  90.00   93
  5  \w     43.00  88.00   1.00   20.00    --  103.72-125.00 -90.00   45
  6  \w     31.00  68.00   1.00   20.00    --  103.72 -45.00-120.00   37
  7  \w     21.00 105.00   1.00   20.00    --  103.72 -94.00  30.00   84
  8  \w     61.00 106.00   1.00   20.00    --  103.72 -94.00 120.00   45
  9  \w     76.00 107.00   1.00   20.00    --  103.72-104.00-142.00   31
 10  \w    137.00 177.00   1.00   20.00    --  103.72  77.00-180.00   40
 11  \w    127.00 162.00   1.00   20.00    --  103.72 125.00-150.00   35
 12  \w     76.00 173.00   1.00   20.00    --  103.72  15.00-120.00   97
 13  \w     93.00 128.00   1.00   20.00    --  103.72 -45.00-120.00   35
 14  \w     33.00 111.00   1.00   20.00    --  103.72-125.00   0.00   78
 15  \w     32.00 108.00   1.00   20.00    --  103.72 -45.00  90.00   76
 16  \w    111.00 136.00   1.00   20.00    --  103.72  77.00-120.00   25
 17  \w     21.00  74.00   1.00   20.00    --  103.72 -94.00 -90.00   53
 18  \w     56.00 156.00   1.00   20.00    --  103.72 -15.00   0.00  100
;
_diffrn_measurement_device       'four-circle diffractometer'
_diffrn_measurement_device_type  'SuperNova, Dual, Cu at home/near, AtlasS2'
_diffrn_measurement_method       '\w scans'
_diffrn_orient_matrix_type       
'CrysAlisPro convention (1999,Acta A55,543-557)'
_diffrn_orient_matrix_UB_11      0.1852620000
_diffrn_orient_matrix_UB_12      0.0248504000
_diffrn_orient_matrix_UB_13      0.0013456000
_diffrn_orient_matrix_UB_21      0.0443900000
_diffrn_orient_matrix_UB_22      0.0763538000
_diffrn_orient_matrix_UB_23      0.0773943000
_diffrn_orient_matrix_UB_31      -0.0453496000
_diffrn_orient_matrix_UB_32      -0.1643226000
_diffrn_orient_matrix_UB_33      0.0213702000
_diffrn_radiation_monochromator  mirror
_diffrn_radiation_probe          x-ray
_diffrn_radiation_type           'Cu K\a'
_diffrn_radiation_wavelength     1.54184
_diffrn_source                   'micro-focus sealed X-ray tube'
_diffrn_source_type              'SuperNova (Cu) X-ray Source'
_reflns_Friedel_coverage         0.000
_reflns_Friedel_fraction_full    .
_reflns_Friedel_fraction_max     .
_reflns_number_gt                4155
_reflns_number_total             5478
_reflns_special_details          
;
 Reflections were merged by SHELXL according to the crystal
 class for the calculation of statistics and refinement.
 
 _reflns_Friedel_fraction is defined as the number of unique
 Friedel pairs measured divided by the number that would be
 possible theoretically, ignoring centric projections and
 systematic absences.
;
_reflns_threshold_expression     'I > 2\s(I)'
_computing_cell_refinement       'CrysAlisPro 1.171.43.143a (Rigaku OD, 2024)'
_computing_data_collection       
'CrysAlisPro system (CCD 43.143a 64-bit (release 25-10-2024))'
_computing_data_reduction        'CrysAlisPro 1.171.43.143a (Rigaku OD, 2024)'
_computing_molecular_graphics    'Olex2 1.5 (Dolomanov et al., 2009)'
_computing_publication_material  'Olex2 1.5 (Dolomanov et al., 2009)'
_computing_structure_refinement  'SHELXL 2013/4 (Sheldrick, 2015)'
_computing_structure_solution    'SHELXT 2014/5 (Sheldrick, 2014)'
_refine_diff_density_max         0.238
_refine_diff_density_min         -0.265
_refine_diff_density_rms         0.048
_refine_ls_extinction_coef       .
_refine_ls_extinction_method     none
_refine_ls_goodness_of_fit_ref   1.043
_refine_ls_hydrogen_treatment    mixed
_refine_ls_matrix_type           full
_refine_ls_number_parameters     349
_refine_ls_number_reflns         5478
_refine_ls_number_restraints     0
_refine_ls_R_factor_all          0.0675
_refine_ls_R_factor_gt           0.0479
_refine_ls_restrained_S_all      1.043
_refine_ls_shift/su_max          0.000
_refine_ls_shift/su_mean         0.000
_refine_ls_structure_factor_coef Fsqd
_refine_ls_weighting_details     
'w=1/[\s^2^(Fo^2^)+(0.0575P)^2^+0.1440P] where P=(Fo^2^+2Fc^2^)/3'
_refine_ls_weighting_scheme      calc
_refine_ls_wR_factor_gt          0.1150
_refine_ls_wR_factor_ref         0.1294
_refine_special_details          
;
 ?
;
_olex2_refinement_description    
;
1. Fixed Uiso
 At 1.2 times of:
  All C(H) groups, All C(H,H) groups
 At 1.5 times of:
  All C(H,H,H) groups, All O(H,H) groups
2.a Free rotating group:
 O5(H5A,H5B)
2.b Secondary CH2 refined with riding coordinates:
 C11(H11A,H11B), C15(H15A,H15B), C23(H23A,H23B), C16(H16A,H16B), C19(H19A,
 H19B), C2(H2A,H2B), C12(H12A,H12B), C13(H13A,H13B), C20(H20A,H20B), C24(H24A,
 H24B), C17(H17A,H17B), C21(H21A,H21B), C25(H25A,H25B)
2.c Aromatic/amide H refined with riding coordinates:
 C9(H9), C5(H5), C8(H8), C6(H6)
2.d Idealised Me refined as rotating group:
 C18(H18A,H18B,H18C), C14(H14A,H14B,H14C), C22(H22A,H22B,H22C), C26(H26A,H26B,
 H26C)
;
_atom_sites_solution_hydrogens   mixed
_atom_sites_solution_primary     dual
_atom_sites_solution_secondary   ?
loop_
_atom_site_label
_atom_site_type_symbol
_atom_site_fract_x
_atom_site_fract_y
_atom_site_fract_z
_atom_site_U_iso_or_equiv
_atom_site_adp_type
_atom_site_occupancy
_atom_site_site_symmetry_order
_atom_site_calc_flag
_atom_site_refinement_flags_posn
_atom_site_refinement_flags_adp
_atom_site_refinement_flags_occupancy
_atom_site_disorder_assembly
_atom_site_disorder_group
F001 F 1.2109(2) 0.79496(18) 0.93982(7) 0.0601(4) Uani 1 1 d . . . . .
O3 O 1.33749(17) 1.30960(15) 0.68734(7) 0.0363(3) Uani 1 1 d . . . . .
O2 O 1.08090(18) 1.15051(15) 0.44493(7) 0.0397(3) Uani 1 1 d . . . . .
O5 O 1.33434(18) 1.45744(17) 0.30276(8) 0.0423(4) Uani 1 1 d G . . . .
H5A H 1.4365 1.5341 0.3110 0.063 Uiso 1 1 d G U . . .
H5B H 1.3232 1.4180 0.3412 0.063 Uiso 1 1 d G U . . .
O4 O 1.0576(2) 0.93094(18) 0.93877(7) 0.0431(4) Uani 1 1 d . . . . .
N3 N 0.52652(17) -0.06021(16) 0.72862(7) 0.0227(3) Uani 1 1 d . . . . .
N2 N 1.09603(19) 1.07429(18) 0.67010(8) 0.0275(3) Uani 1 1 d . . . . .
O1 O 1.3284(2) 1.32446(18) 0.42268(8) 0.0535(4) Uani 1 1 d . . . . .
F009 F 1.1511(3) 0.8757(2) 1.03385(7) 0.0799(6) Uani 1 1 d . . . . .
N1 N 1.1915(2) 1.19208(19) 0.57810(8) 0.0347(4) Uani 1 1 d . . . . .
F00B F 1.3329(2) 1.0380(2) 0.98205(10) 0.0976(7) Uani 1 1 d . . . . .
C4 C 1.0925(2) 1.0472(2) 0.73880(9) 0.0239(4) Uani 1 1 d . . . . .
C9 C 1.0023(2) 0.8907(2) 0.74804(9) 0.0265(4) Uani 1 1 d . . . . .
H9 H 0.9467 0.8098 0.7084 0.032 Uiso 1 1 calc R U . . .
C11 C 0.6421(2) -0.0119(2) 0.67464(9) 0.0254(4) Uani 1 1 d . . . . .
H11A H 0.7611 0.0449 0.6994 0.031 Uiso 1 1 calc R U . . .
H11B H 0.6316 -0.1095 0.6458 0.031 Uiso 1 1 calc R U . . .
C3 C 1.2170(2) 1.2003(2) 0.64734(9) 0.0257(4) Uani 1 1 d . . . . .
C15 C 0.3438(2) -0.1643(2) 0.69392(9) 0.0250(4) Uani 1 1 d . . . . .
H15A H 0.3076 -0.1048 0.6619 0.030 Uiso 1 1 calc R U . . .
H15B H 0.2715 -0.1829 0.7304 0.030 Uiso 1 1 calc R U . . .
C23 C 0.5264(2) 0.0836(2) 0.77194(9) 0.0271(4) Uani 1 1 d . . . . .
H23A H 0.4765 0.1358 0.7409 0.032 Uiso 1 1 calc R U . . .
H23B H 0.4513 0.0463 0.8067 0.032 Uiso 1 1 calc R U . . .
C16 C 0.3093(2) -0.3245(2) 0.65308(10) 0.0284(4) Uani 1 1 d . . . . .
H16A H 0.3624 -0.3786 0.6815 0.034 Uiso 1 1 calc R U . . .
H16B H 0.3595 -0.3092 0.6101 0.034 Uiso 1 1 calc R U . . .
C19 C 0.5929(2) -0.1501(2) 0.77476(9) 0.0259(4) Uani 1 1 d . . . . .
H19A H 0.6008 -0.2371 0.7445 0.031 Uiso 1 1 calc R U . . .
H19B H 0.7095 -0.0770 0.7986 0.031 Uiso 1 1 calc R U . . .
C2 C 1.3024(2) 1.3045(2) 0.54019(9) 0.0300(4) Uani 1 1 d . . . . .
H2A H 1.4172 1.3076 0.5489 0.036 Uiso 1 1 calc R U . . .
H2B H 1.3124 1.4119 0.5565 0.036 Uiso 1 1 calc R U . . .
C1 C 1.2309(3) 1.2562(2) 0.46232(10) 0.0311(4) Uani 1 1 d . . . . .
C12 C 0.6085(2) 0.0927(2) 0.62635(9) 0.0273(4) Uani 1 1 d . . . . .
H12A H 0.6221 0.1929 0.6540 0.033 Uiso 1 1 calc R U . . .
H12B H 0.4907 0.0376 0.6003 0.033 Uiso 1 1 calc R U . . .
C5 C 1.1685(2) 1.1664(2) 0.79722(9) 0.0297(4) Uani 1 1 d . . . . .
H5 H 1.2273 1.2740 0.7917 0.036 Uiso 1 1 calc R U . . .
C8 C 0.9928(2) 0.8514(2) 0.81430(10) 0.0299(4) Uani 1 1 d . . . . .
H8 H 0.9319 0.7444 0.8204 0.036 Uiso 1 1 calc R U . . .
C7 C 1.0731(2) 0.9704(2) 0.87101(10) 0.0312(4) Uani 1 1 d . . . . .
C13 C 0.7345(2) 0.1286(2) 0.57547(10) 0.0331(4) Uani 1 1 d . . . . .
H13A H 0.8516 0.1766 0.6023 0.040 Uiso 1 1 calc R U . . .
H13B H 0.7163 0.0278 0.5469 0.040 Uiso 1 1 calc R U . . .
C20 C 0.4885(2) -0.2205(2) 0.82939(10) 0.0303(4) Uani 1 1 d . . . . .
H20A H 0.3686 -0.2863 0.8071 0.036 Uiso 1 1 calc R U . . .
H20B H 0.4919 -0.1341 0.8640 0.036 Uiso 1 1 calc R U . . .
C6 C 1.1578(3) 1.1267(2) 0.86354(10) 0.0345(4) Uani 1 1 d . . . . .
H6 H 1.2086 1.2072 0.9035 0.041 Uiso 1 1 calc R U . . .
C24 C 0.6991(3) 0.2066(2) 0.81011(10) 0.0328(4) Uani 1 1 d . . . . .
H24A H 0.7548 0.1550 0.8389 0.039 Uiso 1 1 calc R U . . .
H24B H 0.7721 0.2541 0.7759 0.039 Uiso 1 1 calc R U . . .
C17 C 0.1170(2) -0.4265(2) 0.63414(10) 0.0333(4) Uani 1 1 d . . . . .
H17A H 0.0618 -0.3605 0.6174 0.040 Uiso 1 1 calc R U . . .
H17B H 0.0938 -0.5135 0.5955 0.040 Uiso 1 1 calc R U . . .
C18 C 0.0390(3) -0.4978(2) 0.69540(11) 0.0387(5) Uani 1 1 d . . . . .
H18A H -0.0845 -0.5560 0.6814 0.058 Uiso 1 1 calc R U . . .
H18B H 0.0657 -0.4126 0.7345 0.058 Uiso 1 1 calc R U . . .
H18C H 0.0859 -0.5707 0.7096 0.058 Uiso 1 1 calc R U . . .
C14 C 0.7173(3) 0.2405(3) 0.52730(11) 0.0409(5) Uani 1 1 d . . . . .
H14A H 0.7995 0.2579 0.4955 0.061 Uiso 1 1 calc R U . . .
H14B H 0.7396 0.3422 0.5551 0.061 Uiso 1 1 calc R U . . .
H14C H 0.6019 0.1935 0.5003 0.061 Uiso 1 1 calc R U . . .
C10 C 1.1861(3) 0.9123(3) 0.97231(11) 0.0450(5) Uani 1 1 d . . . . .
C21 C 0.5581(3) -0.3219(3) 0.86574(11) 0.0439(5) Uani 1 1 d . . . . .
H21A H 0.6747 -0.2533 0.8911 0.053 Uiso 1 1 calc R U . . .
H21B H 0.5652 -0.4009 0.8302 0.053 Uiso 1 1 calc R U . . .
C22 C 0.4495(3) -0.4084(3) 0.91683(12) 0.0497(6) Uani 1 1 d . . . . .
H22A H 0.3324 -0.4723 0.8926 0.075 Uiso 1 1 calc R U . . .
H22B H 0.4510 -0.3308 0.9547 0.075 Uiso 1 1 calc R U . . .
H22C H 0.4951 -0.4779 0.9361 0.075 Uiso 1 1 calc R U . . .
C25 C 0.6795(3) 0.3348(3) 0.85607(14) 0.0531(6) Uani 1 1 d . . . . .
H25A H 0.6021 0.2855 0.8886 0.064 Uiso 1 1 calc R U . . .
H25B H 0.6265 0.3875 0.8267 0.064 Uiso 1 1 calc R U . . .
C26 C 0.8469(4) 0.4589(3) 0.89780(13) 0.0589(7) Uani 1 1 d . . . . .
H26A H 0.9252 0.5068 0.8660 0.088 Uiso 1 1 calc R U . . .
H26B H 0.8966 0.4088 0.9293 0.088 Uiso 1 1 calc R U . . .
H26C H 0.8273 0.5414 0.9251 0.088 Uiso 1 1 calc R U . . .
H2 H 1.024(3) 0.990(3) 0.6374(11) 0.035(6) Uiso 1 1 d . . . . .
H1 H 1.102(3) 1.115(3) 0.5535(12) 0.038(6) Uiso 1 1 d . . . . .

loop_
_atom_site_aniso_label
_atom_site_aniso_U_11
_atom_site_aniso_U_22
_atom_site_aniso_U_33
_atom_site_aniso_U_23
_atom_site_aniso_U_13
_atom_site_aniso_U_12
F001 0.0801(10) 0.0734(9) 0.0507(8) 0.0121(7) 0.0106(7) 0.0560(9)
O3 0.0329(7) 0.0335(7) 0.0266(7) 0.0046(5) 0.0024(6) -0.0003(6)
O2 0.0465(8) 0.0309(7) 0.0277(7) 0.0045(6) 0.0030(6) 0.0041(6)
O5 0.0315(7) 0.0419(8) 0.0422(8) 0.0079(7) 0.0027(6) 0.0056(6)
O4 0.0636(10) 0.0583(9) 0.0287(7) 0.0210(7) 0.0208(7) 0.0405(8)
N3 0.0226(7) 0.0215(7) 0.0257(7) 0.0049(6) 0.0048(6) 0.0109(6)
N2 0.0268(8) 0.0270(8) 0.0219(7) 0.0064(6) 0.0027(6) 0.0049(6)
O1 0.0659(11) 0.0452(8) 0.0323(8) 0.0087(7) 0.0225(8) 0.0032(8)
F009 0.1392(16) 0.1127(13) 0.0354(8) 0.0376(8) 0.0290(9) 0.0912(13)
N1 0.0313(9) 0.0338(8) 0.0240(8) 0.0068(7) 0.0039(7) -0.0009(7)
F00B 0.0920(13) 0.0652(10) 0.0841(12) 0.0240(9) -0.0468(10) -0.0030(9)
C4 0.0206(8) 0.0284(8) 0.0252(9) 0.0072(7) 0.0047(7) 0.0122(7)
C9 0.0239(9) 0.0280(9) 0.0279(9) 0.0058(7) 0.0062(7) 0.0109(7)
C11 0.0239(8) 0.0260(8) 0.0272(9) 0.0052(7) 0.0072(7) 0.0108(7)
C3 0.0237(9) 0.0262(8) 0.0272(9) 0.0064(7) 0.0058(7) 0.0101(7)
C15 0.0214(8) 0.0258(8) 0.0295(9) 0.0075(7) 0.0058(7) 0.0107(7)
C23 0.0335(9) 0.0245(8) 0.0270(9) 0.0040(7) 0.0053(8) 0.0163(8)
C16 0.0262(9) 0.0280(9) 0.0292(9) 0.0035(7) 0.0058(7) 0.0101(7)
C19 0.0286(9) 0.0236(8) 0.0284(9) 0.0065(7) 0.0038(7) 0.0139(7)
C2 0.0319(10) 0.0267(9) 0.0278(9) 0.0060(7) 0.0098(8) 0.0075(7)
C1 0.0431(11) 0.0223(8) 0.0262(9) 0.0044(7) 0.0104(8) 0.0112(8)
C12 0.0277(9) 0.0278(9) 0.0264(9) 0.0065(7) 0.0052(7) 0.0113(7)
C5 0.0344(10) 0.0273(9) 0.0272(9) 0.0056(7) 0.0060(8) 0.0125(8)
C8 0.0299(9) 0.0307(9) 0.0351(10) 0.0129(8) 0.0123(8) 0.0154(8)
C7 0.0385(10) 0.0429(11) 0.0240(9) 0.0142(8) 0.0130(8) 0.0251(9)
C13 0.0329(10) 0.0352(10) 0.0316(10) 0.0101(8) 0.0096(8) 0.0128(8)
C20 0.0353(10) 0.0311(9) 0.0306(10) 0.0113(8) 0.0091(8) 0.0179(8)
C6 0.0448(11) 0.0347(10) 0.0262(10) 0.0033(8) 0.0064(8) 0.0195(9)
C24 0.0395(11) 0.0260(9) 0.0305(10) 0.0042(7) 0.0015(8) 0.0130(8)
C17 0.0279(9) 0.0295(9) 0.0369(11) 0.0015(8) 0.0026(8) 0.0084(8)
C18 0.0320(10) 0.0309(10) 0.0490(12) 0.0086(9) 0.0101(9) 0.0082(8)
C14 0.0367(11) 0.0485(12) 0.0354(11) 0.0179(9) 0.0085(9) 0.0131(9)
C10 0.0664(15) 0.0440(12) 0.0282(10) 0.0115(9) 0.0053(10) 0.0267(11)
C21 0.0659(15) 0.0484(12) 0.0393(12) 0.0219(10) 0.0218(11) 0.0393(11)
C22 0.0776(17) 0.0437(12) 0.0421(13) 0.0214(10) 0.0223(12) 0.0338(12)
C25 0.0617(15) 0.0357(11) 0.0568(15) -0.0092(10) -0.0039(12) 0.0236(11)
C26 0.0801(18) 0.0274(10) 0.0525(14) -0.0052(10) -0.0144(13) 0.0161(11)

_geom_special_details            
;
 All esds (except the esd in the dihedral angle between two l.s. planes)
 are estimated using the full covariance matrix.  The cell esds are taken
 into account individually in the estimation of esds in distances, angles
 and torsion angles; correlations between esds in cell parameters are only
 used when they are defined by crystal symmetry.  An approximate (isotropic)
 treatment of cell esds is used for estimating esds involving l.s. planes.
;
loop_
_geom_bond_atom_site_label_1
_geom_bond_atom_site_label_2
_geom_bond_distance
_geom_bond_site_symmetry_2
_geom_bond_publ_flag
F001 C10 1.323(3) . ?
O3 C3 1.237(2) . ?
O2 C1 1.257(2) . ?
O5 H5A 0.8699 . ?
O5 H5B 0.8702 . ?
O4 C7 1.420(2) . ?
O4 C10 1.324(3) . ?
N3 C11 1.521(2) . ?
N3 C15 1.518(2) . ?
N3 C23 1.519(2) . ?
N3 C19 1.520(2) . ?
N2 C4 1.396(2) . ?
N2 C3 1.378(2) . ?
N2 H2 0.91(2) . ?
O1 C1 1.242(2) . ?
F009 C10 1.322(2) . ?
N1 C3 1.338(2) . ?
N1 C2 1.444(2) . ?
N1 H1 0.86(2) . ?
F00B C10 1.314(3) . ?
C4 C9 1.393(2) . ?
C4 C5 1.396(2) . ?
C9 H9 0.9500 . ?
C9 C8 1.387(3) . ?
C11 H11A 0.9900 . ?
C11 H11B 0.9900 . ?
C11 C12 1.520(2) . ?
C15 H15A 0.9900 . ?
C15 H15B 0.9900 . ?
C15 C16 1.521(2) . ?
C23 H23A 0.9900 . ?
C23 H23B 0.9900 . ?
C23 C24 1.518(3) . ?
C16 H16A 0.9900 . ?
C16 H16B 0.9900 . ?
C16 C17 1.533(3) . ?
C19 H19A 0.9900 . ?
C19 H19B 0.9900 . ?
C19 C20 1.512(2) . ?
C2 H2A 0.9900 . ?
C2 H2B 0.9900 . ?
C2 C1 1.526(3) . ?
C12 H12A 0.9900 . ?
C12 H12B 0.9900 . ?
C12 C13 1.529(2) . ?
C5 H5 0.9500 . ?
C5 C6 1.390(3) . ?
C8 H8 0.9500 . ?
C8 C7 1.375(3) . ?
C7 C6 1.375(3) . ?
C13 H13A 0.9900 . ?
C13 H13B 0.9900 . ?
C13 C14 1.522(3) . ?
C20 H20A 0.9900 . ?
C20 H20B 0.9900 . ?
C20 C21 1.520(3) . ?
C6 H6 0.9500 . ?
C24 H24A 0.9900 . ?
C24 H24B 0.9900 . ?
C24 C25 1.507(3) . ?
C17 H17A 0.9900 . ?
C17 H17B 0.9900 . ?
C17 C18 1.525(3) . ?
C18 H18A 0.9800 . ?
C18 H18B 0.9800 . ?
C18 H18C 0.9800 . ?
C14 H14A 0.9800 . ?
C14 H14B 0.9800 . ?
C14 H14C 0.9800 . ?
C21 H21A 0.9900 . ?
C21 H21B 0.9900 . ?
C21 C22 1.520(3) . ?
C22 H22A 0.9800 . ?
C22 H22B 0.9800 . ?
C22 H22C 0.9800 . ?
C25 H25A 0.9900 . ?
C25 H25B 0.9900 . ?
C25 C26 1.515(3) . ?
C26 H26A 0.9800 . ?
C26 H26B 0.9800 . ?
C26 H26C 0.9800 . ?

loop_
_geom_angle_atom_site_label_1
_geom_angle_atom_site_label_2
_geom_angle_atom_site_label_3
_geom_angle
_geom_angle_site_symmetry_1
_geom_angle_site_symmetry_3
_geom_angle_publ_flag
H5A O5 H5B 104.5 . . ?
C10 O4 C7 116.35(16) . . ?
C15 N3 C11 111.04(13) . . ?
C15 N3 C23 106.68(12) . . ?
C15 N3 C19 110.49(12) . . ?
C23 N3 C11 111.42(13) . . ?
C23 N3 C19 110.44(13) . . ?
C19 N3 C11 106.82(12) . . ?
C4 N2 H2 114.6(13) . . ?
C3 N2 C4 126.51(16) . . ?
C3 N2 H2 117.5(13) . . ?
C3 N1 C2 125.01(16) . . ?
C3 N1 H1 118.7(15) . . ?
C2 N1 H1 116.2(15) . . ?
N2 C4 C5 124.22(16) . . ?
C9 C4 N2 116.52(16) . . ?
C9 C4 C5 119.24(16) . . ?
C4 C9 H9 119.6 . . ?
C8 C9 C4 120.88(17) . . ?
C8 C9 H9 119.6 . . ?
N3 C11 H11A 108.3 . . ?
N3 C11 H11B 108.3 . . ?
H11A C11 H11B 107.4 . . ?
C12 C11 N3 115.98(14) . . ?
C12 C11 H11A 108.3 . . ?
C12 C11 H11B 108.3 . . ?
O3 C3 N2 122.97(16) . . ?
O3 C3 N1 123.64(16) . . ?
N1 C3 N2 113.39(16) . . ?
N3 C15 H15A 108.2 . . ?
N3 C15 H15B 108.2 . . ?
N3 C15 C16 116.21(14) . . ?
H15A C15 H15B 107.4 . . ?
C16 C15 H15A 108.2 . . ?
C16 C15 H15B 108.2 . . ?
N3 C23 H23A 108.4 . . ?
N3 C23 H23B 108.4 . . ?
H23A C23 H23B 107.5 . . ?
C24 C23 N3 115.53(15) . . ?
C24 C23 H23A 108.4 . . ?
C24 C23 H23B 108.4 . . ?
C15 C16 H16A 109.8 . . ?
C15 C16 H16B 109.8 . . ?
C15 C16 C17 109.35(15) . . ?
H16A C16 H16B 108.3 . . ?
C17 C16 H16A 109.8 . . ?
C17 C16 H16B 109.8 . . ?
N3 C19 H19A 108.3 . . ?
N3 C19 H19B 108.3 . . ?
H19A C19 H19B 107.4 . . ?
C20 C19 N3 115.93(14) . . ?
C20 C19 H19A 108.3 . . ?
C20 C19 H19B 108.3 . . ?
N1 C2 H2A 109.7 . . ?
N1 C2 H2B 109.7 . . ?
N1 C2 C1 109.82(15) . . ?
H2A C2 H2B 108.2 . . ?
C1 C2 H2A 109.7 . . ?
C1 C2 H2B 109.7 . . ?
O2 C1 C2 116.82(16) . . ?
O1 C1 O2 126.82(18) . . ?
O1 C1 C2 116.35(17) . . ?
C11 C12 H12A 109.9 . . ?
C11 C12 H12B 109.9 . . ?
C11 C12 C13 109.02(15) . . ?
H12A C12 H12B 108.3 . . ?
C13 C12 H12A 109.9 . . ?
C13 C12 H12B 109.9 . . ?
C4 C5 H5 120.2 . . ?
C6 C5 C4 119.69(17) . . ?
C6 C5 H5 120.2 . . ?
C9 C8 H8 120.6 . . ?
C7 C8 C9 118.71(17) . . ?
C7 C8 H8 120.6 . . ?
C8 C7 O4 118.65(17) . . ?
C6 C7 O4 119.49(18) . . ?
C6 C7 C8 121.72(17) . . ?
C12 C13 H13A 109.0 . . ?
C12 C13 H13B 109.0 . . ?
H13A C13 H13B 107.8 . . ?
C14 C13 C12 113.00(17) . . ?
C14 C13 H13A 109.0 . . ?
C14 C13 H13B 109.0 . . ?
C19 C20 H20A 109.7 . . ?
C19 C20 H20B 109.7 . . ?
C19 C20 C21 110.05(15) . . ?
H20A C20 H20B 108.2 . . ?
C21 C20 H20A 109.7 . . ?
C21 C20 H20B 109.7 . . ?
C5 C6 H6 120.2 . . ?
C7 C6 C5 119.68(18) . . ?
C7 C6 H6 120.2 . . ?
C23 C24 H24A 109.6 . . ?
C23 C24 H24B 109.6 . . ?
H24A C24 H24B 108.1 . . ?
C25 C24 C23 110.16(17) . . ?
C25 C24 H24A 109.6 . . ?
C25 C24 H24B 109.6 . . ?
C16 C17 H17A 109.0 . . ?
C16 C17 H17B 109.0 . . ?
H17A C17 H17B 107.8 . . ?
C18 C17 C16 112.78(16) . . ?
C18 C17 H17A 109.0 . . ?
C18 C17 H17B 109.0 . . ?
C17 C18 H18A 109.5 . . ?
C17 C18 H18B 109.5 . . ?
C17 C18 H18C 109.5 . . ?
H18A C18 H18B 109.5 . . ?
H18A C18 H18C 109.5 . . ?
H18B C18 H18C 109.5 . . ?
C13 C14 H14A 109.5 . . ?
C13 C14 H14B 109.5 . . ?
C13 C14 H14C 109.5 . . ?
H14A C14 H14B 109.5 . . ?
H14A C14 H14C 109.5 . . ?
H14B C14 H14C 109.5 . . ?
F001 C10 O4 112.81(19) . . ?
F009 C10 F001 106.73(17) . . ?
F009 C10 O4 108.5(2) . . ?
F00B C10 F001 105.7(2) . . ?
F00B C10 O4 114.34(18) . . ?
F00B C10 F009 108.4(2) . . ?
C20 C21 H21A 109.0 . . ?
C20 C21 H21B 109.0 . . ?
C20 C21 C22 112.84(18) . . ?
H21A C21 H21B 107.8 . . ?
C22 C21 H21A 109.0 . . ?
C22 C21 H21B 109.0 . . ?
C21 C22 H22A 109.5 . . ?
C21 C22 H22B 109.5 . . ?
C21 C22 H22C 109.5 . . ?
H22A C22 H22B 109.5 . . ?
H22A C22 H22C 109.5 . . ?
H22B C22 H22C 109.5 . . ?
C24 C25 H25A 109.0 . . ?
C24 C25 H25B 109.0 . . ?
C24 C25 C26 113.0(2) . . ?
H25A C25 H25B 107.8 . . ?
C26 C25 H25A 109.0 . . ?
C26 C25 H25B 109.0 . . ?
C25 C26 H26A 109.5 . . ?
C25 C26 H26B 109.5 . . ?
C25 C26 H26C 109.5 . . ?
H26A C26 H26B 109.5 . . ?
H26A C26 H26C 109.5 . . ?
H26B C26 H26C 109.5 . . ?

loop_
_geom_torsion_atom_site_label_1
_geom_torsion_atom_site_label_2
_geom_torsion_atom_site_label_3
_geom_torsion_atom_site_label_4
_geom_torsion
_geom_torsion_site_symmetry_1
_geom_torsion_site_symmetry_2
_geom_torsion_site_symmetry_3
_geom_torsion_site_symmetry_4
_geom_torsion_publ_flag
O4 C7 C6 C5 -177.95(17) . . . . ?
N3 C11 C12 C13 -179.58(14) . . . . ?
N3 C15 C16 C17 168.79(15) . . . . ?
N3 C23 C24 C25 -174.81(16) . . . . ?
N3 C19 C20 C21 173.56(16) . . . . ?
N2 C4 C9 C8 179.35(16) . . . . ?
N2 C4 C5 C6 -179.95(18) . . . . ?
N1 C2 C1 O2 12.2(2) . . . . ?
N1 C2 C1 O1 -166.92(17) . . . . ?
C4 N2 C3 O3 -2.3(3) . . . . ?
C4 N2 C3 N1 177.44(17) . . . . ?
C4 C9 C8 C7 0.5(3) . . . . ?
C4 C5 C6 C7 0.3(3) . . . . ?
C9 C4 C5 C6 2.0(3) . . . . ?
C9 C8 C7 O4 177.55(16) . . . . ?
C9 C8 C7 C6 1.9(3) . . . . ?
C11 N3 C15 C16 64.22(18) . . . . ?
C11 N3 C23 C24 -57.18(19) . . . . ?
C11 N3 C19 C20 -175.67(15) . . . . ?
C11 C12 C13 C14 -176.84(16) . . . . ?
C3 N2 C4 C9 -156.37(17) . . . . ?
C3 N2 C4 C5 25.5(3) . . . . ?
C3 N1 C2 C1 -179.67(18) . . . . ?
C15 N3 C11 C12 64.59(18) . . . . ?
C15 N3 C23 C24 -178.52(15) . . . . ?
C15 N3 C19 C20 -54.79(19) . . . . ?
C15 C16 C17 C18 -77.3(2) . . . . ?
C23 N3 C11 C12 -54.19(19) . . . . ?
C23 N3 C15 C16 -174.19(14) . . . . ?
C23 N3 C19 C20 63.01(18) . . . . ?
C23 C24 C25 C26 177.95(19) . . . . ?
C19 N3 C11 C12 -174.89(14) . . . . ?
C19 N3 C15 C16 -54.12(19) . . . . ?
C19 N3 C23 C24 61.37(19) . . . . ?
C19 C20 C21 C22 -174.82(18) . . . . ?
C2 N1 C3 O3 2.4(3) . . . . ?
C2 N1 C3 N2 -177.30(17) . . . . ?
C5 C4 C9 C8 -2.5(3) . . . . ?
C8 C7 C6 C5 -2.4(3) . . . . ?
C7 O4 C10 F001 -61.7(2) . . . . ?
C7 O4 C10 F009 -179.76(17) . . . . ?
C7 O4 C10 F00B 59.2(3) . . . . ?
C10 O4 C7 C8 98.8(2) . . . . ?
C10 O4 C7 C6 -85.5(2) . . . . ?

_shelx_res_file                  
;
TITL 2025jrh007_auto_res_a.res in P-1
REM Old TITL 2025jrh007_auto_res in P-1
REM SHELXT solution in P-1
REM R1 0.190, Rweak 0.011, Alpha 0.049, Orientation as input
REM Formula found by SHELXT: C26 N4 O4 F3
CELL 1.54184 8.7764 9.3855 19.5804 95.882 96.538 114.489
ZERR 2 0.0005 0.0005 0.001 0.004 0.004 0.005
LATT 1
SFAC C H F N O
UNIT 52 92 6 6 10

L.S. 200 0 0
PLAN  6
SIZE 0.009 0.065 0.198
TEMP -123
CONF
BOND $H
list 4
MORE -1
fmap 2 53
acta
REM <olex2.extras>
REM <HklSrc "%.\\2025jrh007_auto_res.hkl">
REM </olex2.extras>

WGHT    0.057500    0.144000
FVAR       0.61222
F001  3    1.210931    0.794959    0.939820    11.00000    0.08009    0.07338 =
         0.05066    0.01211    0.01064    0.05596
O3    5    1.337490    1.309600    0.687338    11.00000    0.03292    0.03353 =
         0.02656    0.00460    0.00236   -0.00027
O2    5    1.080903    1.150510    0.444927    11.00000    0.04652    0.03086 =
         0.02770    0.00449    0.00304    0.00409
AFIX   6
O5    5    1.334336    1.457436    0.302762    11.00000    0.03149    0.04193 =
         0.04216    0.00789    0.00269    0.00555
H5A   2    1.436534    1.534148    0.311049    11.00000   -1.50000
H5B   2    1.323235    1.418003    0.341214    11.00000   -1.50000
AFIX   0

O4    5    1.057590    0.930941    0.938769    11.00000    0.06359    0.05827 =
         0.02868    0.02101    0.02079    0.04054
N3    4    0.526523   -0.060214    0.728617    11.00000    0.02261    0.02153 =
         0.02565    0.00486    0.00483    0.01086
N2    4    1.096025    1.074291    0.670099    11.00000    0.02679    0.02700 =
         0.02192    0.00640    0.00273    0.00485
O1    5    1.328377    1.324455    0.422683    11.00000    0.06592    0.04518 =
         0.03225    0.00873    0.02245    0.00315
F009  3    1.151061    0.875653    1.033853    11.00000    0.13920    0.11269 =
         0.03538    0.03756    0.02904    0.09117
N1    4    1.191510    1.192081    0.578095    11.00000    0.03129    0.03380 =
         0.02395    0.00681    0.00385   -0.00087
F00B  3    1.332939    1.037962    0.982051    11.00000    0.09198    0.06525 =
         0.08406    0.02397   -0.04684   -0.00295
C4    1    1.092514    1.047208    0.738804    11.00000    0.02059    0.02840 =
         0.02521    0.00723    0.00467    0.01218
C9    1    1.002347    0.890703    0.748041    11.00000    0.02389    0.02802 =
         0.02786    0.00576    0.00622    0.01088
AFIX  43
H9    2    0.946658    0.809788    0.708426    11.00000   -1.20000
AFIX   0

C11   1    0.642117   -0.011864    0.674645    11.00000    0.02389    0.02602 =
         0.02725    0.00523    0.00717    0.01076
AFIX  23
H11A  2    0.761097    0.044876    0.699430    11.00000   -1.20000
H11B  2    0.631606   -0.109502    0.645751    11.00000   -1.20000
AFIX   0

C3    1    1.217021    1.200330    0.647344    11.00000    0.02366    0.02623 =
         0.02724    0.00643    0.00577    0.01011
C15   1    0.343773   -0.164253    0.693925    11.00000    0.02141    0.02580 =
         0.02949    0.00750    0.00577    0.01075
AFIX  23
H15A  2    0.307564   -0.104770    0.661869    11.00000   -1.20000
H15B  2    0.271521   -0.182898    0.730417    11.00000   -1.20000
AFIX   0
C23   1    0.526423    0.083570    0.771944    11.00000    0.03352    0.02451 =
         0.02704    0.00401    0.00535    0.01625
AFIX  23
H23A  2    0.476507    0.135768    0.740885    11.00000   -1.20000
H23B  2    0.451320    0.046293    0.806711    11.00000   -1.20000
AFIX   0
C16   1    0.309336   -0.324490    0.653079    11.00000    0.02617    0.02805 =
         0.02922    0.00345    0.00582    0.01013
AFIX  23
H16A  2    0.362353   -0.378638    0.681528    11.00000   -1.20000
H16B  2    0.359538   -0.309218    0.610088    11.00000   -1.20000
AFIX   0
C19   1    0.592913   -0.150097    0.774761    11.00000    0.02860    0.02358 =
         0.02840    0.00651    0.00381    0.01389
AFIX  23
H19A  2    0.600839   -0.237124    0.744514    11.00000   -1.20000
H19B  2    0.709548   -0.076987    0.798629    11.00000   -1.20000
AFIX   0

C2    1    1.302369    1.304462    0.540186    11.00000    0.03185    0.02667 =
         0.02778    0.00605    0.00978    0.00750
AFIX  23
H2A   2    1.417153    1.307599    0.548923    11.00000   -1.20000
H2B   2    1.312422    1.411895    0.556471    11.00000   -1.20000
AFIX   0
C1    1    1.230942    1.256197    0.462321    11.00000    0.04306    0.02225 =
         0.02615    0.00441    0.01040    0.01118

C12   1    0.608540    0.092676    0.626352    11.00000    0.02773    0.02781 =
         0.02639    0.00649    0.00521    0.01130
AFIX  23
H12A  2    0.622055    0.192927    0.653953    11.00000   -1.20000
H12B  2    0.490710    0.037649    0.600251    11.00000   -1.20000
AFIX   0

C5    1    1.168526    1.166354    0.797215    11.00000    0.03437    0.02728 =
         0.02721    0.00563    0.00599    0.01254
AFIX  43
H5    2    1.227338    1.274031    0.791654    11.00000   -1.20000
AFIX   0
C8    1    0.992781    0.851418    0.814297    11.00000    0.02990    0.03071 =
         0.03512    0.01293    0.01228    0.01543
AFIX  43
H8    2    0.931939    0.744413    0.820394    11.00000   -1.20000
AFIX   0
C7    1    1.073084    0.970378    0.871009    11.00000    0.03853    0.04286 =
         0.02403    0.01417    0.01301    0.02507

C13   1    0.734451    0.128617    0.575471    11.00000    0.03290    0.03515 =
         0.03157    0.01012    0.00955    0.01283
AFIX  23
H13A  2    0.851561    0.176597    0.602309    11.00000   -1.20000
H13B  2    0.716278    0.027768    0.546911    11.00000   -1.20000
AFIX   0
C20   1    0.488470   -0.220453    0.829391    11.00000    0.03527    0.03106 =
         0.03055    0.01135    0.00909    0.01791
AFIX  23
H20A  2    0.368610   -0.286271    0.807103    11.00000   -1.20000
H20B  2    0.491919   -0.134126    0.864045    11.00000   -1.20000
AFIX   0

C6    1    1.157753    1.126699    0.863538    11.00000    0.04478    0.03466 =
         0.02620    0.00325    0.00643    0.01950
AFIX  43
H6    2    1.208638    1.207199    0.903517    11.00000   -1.20000
AFIX   0

C24   1    0.699131    0.206611    0.810111    11.00000    0.03951    0.02599 =
         0.03055    0.00419    0.00149    0.01304
AFIX  23
H24A  2    0.754807    0.155041    0.838902    11.00000   -1.20000
H24B  2    0.772114    0.254134    0.775898    11.00000   -1.20000
AFIX   0
C17   1    0.116982   -0.426543    0.634142    11.00000    0.02788    0.02954 =
         0.03686    0.00146    0.00264    0.00844
AFIX  23
H17A  2    0.061797   -0.360510    0.617426    11.00000   -1.20000
H17B  2    0.093768   -0.513495    0.595515    11.00000   -1.20000
AFIX   0
C18   1    0.039048   -0.497813    0.695397    11.00000    0.03195    0.03094 =
         0.04901    0.00859    0.01005    0.00817
AFIX 137
H18A  2   -0.084548   -0.555956    0.681414    11.00000   -1.50000
H18B  2    0.065685   -0.412604    0.734548    11.00000   -1.50000
H18C  2    0.085928   -0.570677    0.709593    11.00000   -1.50000
AFIX   0
C14   1    0.717332    0.240526    0.527297    11.00000    0.03670    0.04847 =
         0.03536    0.01790    0.00851    0.01310
AFIX 137
H14A  2    0.799453    0.257921    0.495458    11.00000   -1.50000
H14B  2    0.739638    0.342220    0.555126    11.00000   -1.50000
H14C  2    0.601883    0.193486    0.500294    11.00000   -1.50000
AFIX   0

C10   1    1.186136    0.912260    0.972313    11.00000    0.06640    0.04397 =
         0.02819    0.01148    0.00531    0.02673
C21   1    0.558097   -0.321908    0.865742    11.00000    0.06588    0.04836 =
         0.03932    0.02193    0.02179    0.03934
AFIX  23
H21A  2    0.674680   -0.253340    0.891068    11.00000   -1.20000
H21B  2    0.565187   -0.400884    0.830195    11.00000   -1.20000
AFIX   0
C22   1    0.449497   -0.408387    0.916834    11.00000    0.07761    0.04367 =
         0.04213    0.02142    0.02227    0.03383
AFIX 137
H22A  2    0.332416   -0.472295    0.892604    11.00000   -1.50000
H22B  2    0.450971   -0.330755    0.954713    11.00000   -1.50000
H22C  2    0.495084   -0.477870    0.936125    11.00000   -1.50000
AFIX   0
C25   1    0.679545    0.334822    0.856071    11.00000    0.06171    0.03568 =
         0.05682   -0.00919   -0.00390    0.02357
AFIX  23
H25A  2    0.602061    0.285515    0.888588    11.00000   -1.20000
H25B  2    0.626534    0.387472    0.826664    11.00000   -1.20000
AFIX   0
C26   1    0.846933    0.458890    0.897804    11.00000    0.08010    0.02738 =
         0.05248   -0.00523   -0.01441    0.01614
AFIX 137
H26A  2    0.925173    0.506764    0.865991    11.00000   -1.50000
H26B  2    0.896555    0.408782    0.929349    11.00000   -1.50000
H26C  2    0.827348    0.541377    0.925068    11.00000   -1.50000
AFIX   0

H2    2    1.024079    0.989531    0.637400    11.00000    0.03471
H1    2    1.101713    1.115220    0.553502    11.00000    0.03785
HKLF 4

REM  2025jrh007_auto_res_a.res in P-1
REM R1 =  0.0479 for    4155 Fo > 4sig(Fo)  and  0.0675 for all    5478 data
REM    349 parameters refined using      0 restraints

END

WGHT      0.0575      0.1439

REM Highest difference peak  0.238,  deepest hole -0.265,  1-sigma level  0.048
Q1    1   1.2824  0.8995  0.9485  11.00000  0.05    0.23
Q2    1   1.2573  1.0805  0.9982  11.00000  0.05    0.22
Q3    1   1.2874  1.3958  0.4335  11.00000  0.05    0.21
Q4    1   0.9515  0.4411  0.9021  11.00000  0.05    0.20
Q5    1   1.0563  0.9615  0.7417  11.00000  0.05    0.17
Q6    1   0.3337 -0.0552  0.8559  11.00000  0.05    0.17
;
_shelx_res_checksum              29285
_shelx_hkl_file                  
;
   0   0   2  251.94    6.84
   0   0   3  511.49   13.51
   0   0   4   19.31    1.42
   0   0   5  100.79    4.06
   0   0   6   56.85    3.00
   0   0   7  191.42    6.92
   0   0   8 1258.41   33.82
   0   0   9  200.92    7.87
   0   0  10  285.75   10.47
   0   0  11   75.38    4.70
   0   0  12   60.96    4.37
   0   0  13   11.44    2.99
   0   0  13   12.25    2.49
   0   0  14   -0.54    1.53
   0   0  14    0.66    1.93
   0   0  14   -0.47    1.58
   0   0  15    3.05    2.16
   0   0  15    2.45    2.08
   0   0  15    4.18    2.21
   0   0  16   65.42    6.54
   0   0  16   59.22    5.86
   0   0  17   -0.31    2.24
   0   0  17    1.68    1.92
   0   0  18  145.55   10.36
   0   0  18  126.10    9.03
   0   0  19    7.75    2.92
   0   0  19    6.79    3.29
   0   0  19    5.73    2.38
   0   0  20   34.29    4.94
   0   0  20   34.66    4.89
   0   0  20   36.13    4.44
   0   0  21    9.25    2.91
   0   0  21    4.86    2.07
   0   0  22   13.77    2.56
   0   0  23    6.61    2.15
   0  -1  23    2.14    1.51
   0  -1  23    1.22    1.18
   0  -1  22    7.67    2.05
   0  -1  21   10.12    2.72
   0  -1  20   53.51    5.57
   0  -1  20   51.74    5.20
   0  -1  19    8.87    3.22
   0  -1  19   12.68    3.23
   0  -1  19    8.05    2.64
   0  -1  18  145.42   10.28
   0  -1  18  132.92    9.47
   0  -1  18  146.18    9.33
   0  -1  17   69.79    7.11
   0  -1  17   76.65    6.62
   0  -1  16   -5.35    2.18
   0  -1  16   -1.39    1.82
   0  -1  16   -0.66    1.98
   0  -1  16    0.11    1.46
   0  -1  15   17.65    3.01
   0  -1  15   21.18    3.54
   0  -1  15   18.19    3.70
   0  -1  15   17.21    3.18
   0  -1  14    7.08    2.14
   0  -1  14    6.77    2.29
   0  -1  14    6.64    2.16
   0  -1  14    2.00    1.12
   0  -1  13  469.73   17.52
   0  -1  13  362.38   16.38
   0  -1  12    1.72    1.74
   0  -1  11  453.07   16.61
   0  -1  10 1308.60   35.22
   0  -1  10 1340.61   37.75
   0  -1   9    9.22    1.23
   0  -1   8  147.50    5.61
   0  -1   7   28.52    1.92
   0  -1   6    0.20    0.51
   0  -1   5 2253.36   56.19
   0  -1   4 2646.76   66.44
   0  -1   3  133.39    4.59
   0  -1   3  139.43    4.18
   0  -1   2  122.64    3.44
   0  -1   2   98.92    3.52
   0  -1   1  742.34   18.30
   0  -1   1  701.86   18.26
   0  -1   0 3986.74   98.65
   0  -1   0 4012.25   98.38
   0   1   1  159.28    4.95
   0   1   2  188.60    5.97
   0   1   3   47.82    2.55
   0   1   4  450.50   13.22
   0   1   5  379.59   11.79
   0   1   6    4.08    1.09
   0   1   7   10.43    1.65
   0   1   8    2.60    1.30
   0   1   9   19.43    2.42
   0   1  10   47.01    3.87
   0   1  11   60.93    4.62
   0   1  12    3.49    1.27
   0   1  13   51.66    4.56
   0   1  13   56.11    5.13
   0   1  14   24.77    3.65
   0   1  15  204.36   12.06
   0   1  15  180.21   10.79
   0   1  16   36.10    5.43
   0   1  16   28.27    4.31
   0   1  17   13.98    3.56
   0   1  17   18.85    4.04
   0   1  18    6.30    2.85
   0   1  18    5.62    2.46
   0   1  18    4.76    2.42
   0   1  19   36.64    5.09
   0   1  19   36.32    5.07
   0   1  19   43.99    5.12
   0   1  20   71.96    6.71
   0   1  20   74.61    6.52
   0   1  20   72.51    6.21
   0   1  21    1.80    1.83
   0   1  21    1.64    1.48
   0   1  22   16.95    2.58
   0   1  23    9.84    1.83
   0  -2  23   39.09    3.34
   0  -2  23   38.75    3.59
   0  -2  22    8.84    2.57
   0  -2  22    7.33    1.84
   0  -2  21   18.01    3.03
   0  -2  20   10.62    2.56
   0  -2  19    5.29    2.24
   0  -2  18   82.97    7.10
   0  -2  18   96.41    7.13
   0  -2  17  209.88   11.61
   0  -2  17  212.93   11.37
   0  -2  16   42.42    4.72
   0  -2  16   44.91    5.18
   0  -2  16   41.91    5.51
   0  -2  16   42.01    4.75
   0  -2  15  276.38   13.48
   0  -2  15  277.32   13.94
   0  -2  15  304.01   13.55
   0  -2  14   12.38    2.33
   0  -2  14    9.57    2.51
   0  -2  14   13.89    2.88
   0  -2  14   11.89    2.54
   0  -2  13   -1.58    1.25
   0  -2  13    2.02    1.81
   0  -2  13   -1.79    1.44
   0  -2  12   88.81    6.23
   0  -2  11   40.04    3.89
   0  -2  10   48.08    4.08
   0  -2   9   27.44    2.89
   0  -2   8  219.79    9.29
   0  -2   8  264.38    8.42
   0  -2   7  308.14    9.23
   0  -2   7  276.30   10.20
   0  -2   6  832.06   22.82
   0  -2   6  810.21   21.58
   0  -2   5    1.62    0.81
   0  -2   5    2.48    0.60
   0  -2   4  126.59    4.20
   0  -2   4  137.41    4.88
   0  -2   3  760.90   20.48
   0  -2   3  778.69   20.04
   0  -2   2   33.48    1.80
   0  -2   2   31.28    1.68
   0  -2   1  294.46    9.74
   0  -2   1  299.44    8.99
   0   2   0   29.78    1.92
   0  -2   0   29.46    1.77
   0  -2   0   24.00    2.11
   0   2   1 1365.28   35.47
   0   2   2 1646.19   42.70
   0   2   3 4702.86  117.72
   0   2   4   -1.11    1.31
   0   2   5 1296.67   35.45
   0   2   6  251.30    9.64
   0   2   7   16.02    2.35
   0   2   8  385.23   13.80
   0   2   9    0.81    1.29
   0   2  10  358.02   14.11
   0   2  11    4.27    1.62
   0   2  12   85.87    6.36
   0   2  12   79.78    6.21
   0   2  13    5.02    1.92
   0   2  13    3.34    1.38
   0   2  14   44.80    4.81
   0   2  14   50.14    5.34
   0   2  15  119.59    8.87
   0   2  15  104.57    8.02
   0   2  16    3.59    2.36
   0   2  17    6.58    3.07
   0   2  17    7.69    3.07
   0   2  18    2.40    3.10
   0   2  18    1.84    2.20
   0   2  18    0.75    1.98
   0   2  19    3.08    2.06
   0   2  19    4.65    2.07
   0   2  19    2.97    2.25
   0   2  20   46.94    5.09
   0   2  20   41.50    4.56
   0   2  20   46.81    4.81
   0   2  21   26.76    3.50
   0   2  21   21.87    3.04
   0   2  21   28.79    3.49
   0   2  22   10.18    1.76
   0  -3  23    0.77    1.30
   0  -3  22   -1.28    1.70
   0  -3  21    6.61    2.29
   0  -3  20    6.61    2.62
   0  -3  20    6.14    1.91
   0  -3  19    7.66    2.28
   0  -3  18   21.63    3.29
   0  -3  17    9.52    2.44
   0  -3  16    3.50    1.39
   0  -3  16    6.70    2.40
   0  -3  15  250.47   12.63
   0  -3  15  246.04   12.66
   0  -3  15  228.17   11.73
   0  -3  14   12.81    2.64
   0  -3  14   16.50    2.91
   0  -3  14   15.90    3.02
   0  -3  14   11.66    2.63
   0  -3  13    5.41    1.86
   0  -3  13    8.86    2.36
   0  -3  12   45.36    4.43
   0  -3  12   48.43    4.62
   0  -3  11    6.26    1.72
   0  -3  10  465.34   16.17
   0  -3   9    1.37    1.10
   0  -3   8  167.75    7.23
   0  -3   7  119.09    5.50
   0  -3   6   13.66    1.75
   0  -3   6   14.45    1.18
   0  -3   5   47.15    2.74
   0  -3   5   41.90    2.18
   0  -3   4    0.74    0.42
   0  -3   4    2.26    0.75
   0  -3   4    0.89    1.42
   0  -3   3    5.64    0.85
   0  -3   3    6.31    1.04
   0  -3   3    7.90    1.70
   0  -3   2   10.11    1.14
   0  -3   2   10.78    1.98
   0  -3   2   10.07    1.13
   0   3  -2    8.81    1.10
   0  -3   1   23.32    2.45
   0  -3   1   24.74    1.86
   0   3  -1   24.05    2.02
   0   3   0  467.33   13.96
   0  -3   0  446.02   14.44
   0   3   1  101.31    4.89
   0   3   2  196.87    7.81
   0   3   3  199.23    8.09
   0   3   4  183.82    8.01
   0   3   5  149.12    7.46
   0   3   6  182.79    8.63
   0   3   7   58.65    4.70
   0   3   8  373.29   14.53
   0   3   9   91.50    6.36
   0   3  10    0.87    1.30
   0   3  10    1.71    1.28
   0   3  11   24.28    3.59
   0   3  11   22.05    3.26
   0   3  12   10.11    2.47
   0   3  12   11.13    2.41
   0   3  13   19.25    3.46
   0   3  13   17.45    3.19
   0   3  14    8.74    3.30
   0   3  14   -0.73    1.56
   0   3  15   94.55    7.55
   0   3  16    7.39    2.59
   0   3  16    4.01    2.05
   0   3  17   68.49    6.20
   0   3  17   64.48    6.03
   0   3  18    3.29    1.99
   0   3  18   -0.34    2.29
   0   3  18    4.09    2.09
   0   3  19   19.44    3.59
   0   3  19   18.12    2.90
   0   3  19   19.70    3.18
   0   3  20   23.91    2.87
   0   3  20   25.61    3.54
   0   3  20   27.38    3.22
   0   3  21    2.39    1.06
   0   3  21    1.02    1.18
   0  -4  23    8.27    1.78
   0  -4  22    6.30    1.89
   0  -4  21   -1.45    2.07
   0  -4  20    6.05    2.73
   0  -4  19    9.68    3.15
   0  -4  18    8.80    3.02
   0  -4  18   10.78    2.59
   0  -4  17   99.22    7.47
   0  -4  17  125.16    9.01
   0  -4  16    5.13    2.27
   0  -4  16    5.84    2.54
   0  -4  15  317.62   15.56
   0  -4  15  310.24   14.71
   0  -4  15  309.14   15.45
   0  -4  14  758.78   27.73
   0  -4  14  795.45   27.30
   0  -4  14  764.79   27.83
   0  -4  13    8.76    2.44
   0  -4  13   10.10    2.56
   0  -4  13    8.22    2.08
   0  -4  12  179.49   10.82
   0  -4  12  183.50   10.32
   0  -4  12  222.41   11.36
   0  -4  12  239.57   11.70
   0  -4  11    1.47    1.77
   0  -4  11    1.43    1.37
   0  -4  11    0.24    1.20
   0  -4  11   -0.15    1.76
   0  -4  10  216.21   11.43
   0  -4   9    4.83    1.85
   0  -4   9    6.88    1.55
   0  -4   8    9.13    2.32
   0  -4   8   10.59    1.78
   0  -4   7  263.56    9.44
   0  -4   7  219.64   10.95
   0  -4   6  309.72   10.67
   0  -4   6  347.25   13.21
   0  -4   5  455.51   16.80
   0   4  -5  481.10   14.21
   0  -4   5  475.80   13.97
   0  -4   5  498.45   14.57
   0  -4   4  110.61    4.74
   0  -4   4  120.80    6.77
   0   4  -4  119.63    5.18
   0   4  -3  218.01    7.96
   0  -4   3  194.86    9.28
   0   4  -2   78.80    4.27
   0  -4   2   80.63    5.28
   0   4  -1  142.84    6.41
   0  -4   1  150.96    7.48
   0   4   0   99.90    5.31
   0   4   1   41.24    3.46
   0   4   2   19.11    2.69
   0   4   3   87.00    5.58
   0   4   4  188.77    9.12
   0   4   5  220.81   10.28
   0   4   6   15.47    2.72
   0   4   7  130.42    7.85
   0   4   8   30.07    3.86
   0   4   9    4.74    2.18
   0   4   9    2.78    1.44
   0   4  10   28.74    4.03
   0   4  10   29.79    3.82
   0   4  11   53.57    5.72
   0   4  11   48.41    4.91
   0   4  12  166.55   10.49
   0   4  12  138.92    8.91
   0   4  13    8.80    2.45
   0   4  14   84.51    6.70
   0   4  14   86.74    6.92
   0   4  15   12.17    2.76
   0  -4 -15    8.82    2.24
   0   4  15   10.42    2.45
   0  -4 -16    0.43    1.03
   0   4  16   -1.80    1.35
   0   4  16   -0.29    1.65
   0   4  17   22.02    2.95
   0   4  17   15.26    3.02
   0   4  18   -0.53    1.08
   0   4  18   -0.86    1.73
   0   4  18    2.53    1.57
   0  -4 -19   14.81    2.21
   0   4  19   21.21    3.10
   0   4  19   17.16    2.46
   0   4  20    5.37    1.60
   0  -5  22    0.09    1.19
   0  -5  21    9.53    2.23
   0  -5  20   15.26    3.09
   0  -5  19    4.83    2.10
   0  -5  19    4.97    2.96
   0  -5  18    0.01    2.13
   0  -5  18    4.49    2.82
   0  -5  17   21.66    3.73
   0  -5  17   26.13    4.37
   0  -5  16    0.71    1.97
   0  -5  16    2.20    2.66
   0  -5  15    7.93    2.65
   0  -5  15    7.36    2.99
   0  -5  14    3.43    2.14
   0  -5  14    4.67    2.49
   0  -5  14    0.33    2.11
   0  -5  13  134.82    9.84
   0  -5  13  126.86    8.90
   0  -5  13  117.05    8.78
   0  -5  12    6.69    2.69
   0  -5  12    2.93    1.95
   0  -5  12    3.29    2.54
   0  -5  11  140.90   10.12
   0  -5  11  149.00    9.20
   0  -5  11  144.41    9.75
   0  -5  11  165.01    9.63
   0  -5  10    3.75    2.34
   0  -5  10   -1.53    1.94
   0  -5  10   -0.32    1.50
   0  -5   9   34.16    4.61
   0  -5   9   35.76    4.11
   0  -5   9   32.23    4.36
   0  -5   9   47.32    4.85
   0  -5   8   47.76    5.21
   0  -5   8   42.27    4.39
   0  -5   8   47.96    5.00
   0  -5   7   50.15    5.16
   0  -5   6    0.37    2.13
   0  -5   5    1.04    1.65
   0  -5   4    4.37    2.23
   0   5  -3    1.18    0.78
   0  -5   3    1.79    1.88
   0  -5   2  133.51    7.88
   0   5  -2  123.71    6.52
   0   5  -1   24.44    2.82
   0   5   0  143.27    7.42
   0   5   1   35.06    3.57
   0   5   2   19.91    2.89
   0   5   3   61.21    5.09
   0   5   4   93.67    6.62
   0  -5  -4   97.87    6.56
   0   5   5   72.76    5.87
   0  -5  -5   80.31    5.92
   0  -5  -6   15.75    2.60
   0   5   6   10.73    2.42
   0  -5  -6   19.86    3.04
   0   5   7  110.56    7.84
   0  -5  -7  111.87    7.71
   0   5   8  169.36   10.17
   0  -5  -8  162.64    9.81
   0   5   9   34.48    4.59
   0  -5  -9   33.87    4.49
   0   5  10   78.97    7.05
   0  -5 -10   73.46    6.41
   0  -5 -11   34.60    4.43
   0  -5 -12   56.33    5.77
   0   5  12   60.96    5.37
   0  -5 -13   -0.68    1.40
   0   5  13    1.29    1.26
   0  -5 -14   25.02    3.69
   0   5  14   29.30    3.59
   0  -5 -15    1.38    1.64
   0   5  15    1.08    1.15
   0  -5 -16    3.49    1.51
   0   5  16    0.44    1.17
   0   5  17    0.11    1.49
   0   5  17   -1.53    1.13
   0  -5 -18    3.95    1.39
   0   5  18    1.69    1.42
   0  -6  21   27.32    2.76
   0  -6  21   38.32    3.33
   0  -6  20   42.71    3.93
   0  -6  20   44.19    4.20
   0  -6  19    6.41    2.29
   0  -6  18   40.86    4.78
   0  -6  18   34.96    4.57
   0  -6  17   22.78    4.02
   0  -6  17   12.10    3.27
   0  -6  16   43.26    5.60
   0  -6  16   39.95    5.29
   0  -6  15   23.02    4.27
   0  -6  15   24.66    4.54
   0  -6  14   23.40    4.24
   0  -6  14   19.55    4.15
   0  -6  13   46.09    5.54
   0  -6  13   46.54    5.63
   0  -6  12   89.74    8.45
   0  -6  12   89.83    7.74
   0  -6  12   95.36    7.95
   0  -6  11  111.34    9.51
   0  -6  11  109.52    8.14
   0  -6  11   96.48    8.43
   0  -6  11  102.94    8.10
   0  -6  10   16.68    3.43
   0  -6  10   19.00    3.51
   0  -6  10   16.90    3.44
   0  -6  10   21.87    4.35
   0  -6   9   93.19    8.21
   0  -6   9   89.86    7.13
   0  -6   9   71.56    6.42
   0  -6   9   69.02    6.41
   0  -6   9   84.04    7.83
   0  -6   8   53.64    6.14
   0  -6   8   57.24    5.38
   0  -6   8   48.11    5.27
   0  -6   8   57.32    6.04
   0  -6   8   66.21    5.85
   0  -6   7  181.63   11.29
   0  -6   7  187.18   10.40
   0  -6   7  175.77   10.01
   0  -6   7  173.45   10.02
   0  -6   7  169.72   10.17
   0  -6   6   -0.11    1.45
   0  -6   6   -2.05    1.59
   0  -6   6    1.57    1.39
   0  -6   6   -0.13    1.76
   0  -6   6   -0.83    1.21
   0  -6   5    6.08    1.96
   0  -6   5    5.03    1.73
   0  -6   5    3.58    2.25
   0  -6   5    6.13    1.66
   0  -6   5    3.09    1.43
   0  -6   5    6.77    2.37
   0  -6   4   -0.29    1.28
   0  -6   4   -0.67    1.45
   0  -6   4   -0.74    1.06
   0  -6   4    0.93    1.38
   0  -6   3   20.86    3.27
   0  -6   3   23.70    3.29
   0  -6   3   21.99    3.15
   0  -6   3   25.86    3.51
   0  -6   2   37.02    3.92
   0  -6   2   33.22    4.00
   0  -6   2   30.90    3.79
   0  -6   2   29.34    3.70
   0  -6   1   59.47    5.25
   0  -6   1   66.53    5.46
   0   6  -1   68.41    5.30
   0  -6   1   71.22    5.75
   0  -6   1   76.86    5.88
   0  -6   0   40.32    4.28
   0  -6   0   32.81    3.96
   0   6   0   40.51    4.12
   0  -6   0   43.54    4.48
   0  -6   0   38.79    4.27
   0  -6  -1    4.80    1.93
   0   6   1    4.83    1.84
   0  -6  -1    3.00    1.24
   0  -6  -1    4.22    2.01
   0  -6  -1    0.15    1.02
   0  -6  -2  185.75    9.76
   0  -6  -2  156.26    9.25
   0  -6  -2  192.69   10.18
   0   6   2  173.10    9.55
   0  -6  -3  107.75    7.45
   0  -6  -3  116.90    7.77
   0   6   3  105.12    7.34
   0  -6  -4  163.46    9.59
   0  -6  -4  183.17   10.35
   0   6   4  167.67    9.86
   0  -6  -5    1.11    1.39
   0   6   5    2.93    1.86
   0  -6  -5    2.79    1.57
   0  -6  -6   89.97    6.58
   0  -6  -6   83.88    7.07
   0   6   6   88.75    7.32
   0  -6  -7  126.70    8.00
   0  -6  -7  131.75    9.06
   0   6   7  130.14    9.25
   0  -6  -8  118.78    8.70
   0  -6  -9   51.84    5.59
   0  -6 -10   25.83    4.09
   0  -6 -11   57.23    5.64
   0  -6 -12   16.93    3.29
   0  -6 -13   -1.39    1.84
   0  -6 -14   13.82    2.48
   0  -6 -15    3.07    1.44
   0  -6 -16    2.22    1.51
   0   6  16    4.65    1.72
   0  -6 -16    0.94    0.81
   0  -6 -17    4.14    1.23
   0  -7  19    2.34    1.30
   0  -7  18   10.61    2.15
   0  -7  17    3.34    2.34
   0  -7  17    4.92    1.84
   0  -7  16   14.52    3.10
   0  -7  16   15.67    3.29
   0  -7  15    6.02    2.43
   0  -7  15    5.89    2.57
   0  -7  14   12.42    3.10
   0  -7  14   21.80    3.82
   0  -7  13   28.04    4.15
   0  -7  13   23.83    4.50
   0  -7  12  142.58    9.40
   0  -7  12  126.39    9.34
   0  -7  11    1.79    2.38
   0  -7  11   -0.33    1.77
   0  -7  10   63.59    6.47
   0  -7  10   52.15    5.49
   0  -7  10   71.74    5.95
   0  -7  10   58.12    6.69
   0  -7   9   77.78    6.47
   0  -7   9   71.81    6.51
   0  -7   9   83.47    7.21
   0  -7   9   80.01    7.54
   0  -7   8    4.83    1.94
   0  -7   8    2.79    2.04
   0  -7   8    0.23    2.14
   0  -7   8   -0.02    2.13
   0  -7   7    5.07    2.03
   0  -7   7    3.47    2.31
   0  -7   7    3.28    2.56
   0  -7   6    8.15    2.59
   0  -7   6    9.66    2.43
   0  -7   6    7.81    2.34
   0  -7   6    7.55    2.76
   0  -7   5   22.29    3.50
   0  -7   5   24.60    3.54
   0  -7   5   25.05    3.96
   0  -7   5   21.67    3.54
   0  -7   5   23.64    4.12
   0  -7   4   -0.83    1.56
   0  -7   4    2.45    2.12
   0  -7   4    4.13    2.03
   0  -7   4    0.90    1.81
   0  -7   3   16.22    3.16
   0  -7   3   20.47    3.62
   0  -7   3   16.36    3.02
   0  -7   3   18.26    3.56
   0  -7   2    3.45    1.87
   0  -7   2    6.39    2.51
   0  -7   2    0.76    1.63
   0  -7   2    4.11    2.04
   0  -7   1   13.62    2.88
   0  -7   1   11.16    2.75
   0  -7   1   15.14    3.12
   0  -7   1   12.97    2.83
   0  -7   0    0.01    1.84
   0  -7   0    2.82    1.78
   0  -7   0    4.69    2.18
   0  -7   0    2.34    1.52
   0  -7  -1   30.51    4.20
   0  -7  -1   33.86    4.63
   0  -7  -1   36.30    4.33
   0  -7  -2   38.96    4.75
   0  -7  -2   37.41    4.65
   0   7   2   30.44    4.07
   0  -7  -3   28.25    3.98
   0  -7  -3   25.45    4.16
   0  -7  -3   25.17    3.85
   0   7   3   30.88    4.24
   0  -7  -4    6.98    2.41
   0  -7  -4   10.46    3.09
   0  -7  -4    7.72    2.18
   0  -7  -5   11.89    2.58
   0  -7  -5    8.79    2.79
   0  -7  -5   11.11    2.71
   0  -7  -6   -0.40    1.96
   0  -7  -6    4.89    1.88
   0  -7  -7   10.90    3.32
   0  -7  -7    8.65    2.04
   0  -7  -8    9.46    2.88
   0  -7  -9   65.39    6.27
   0  -7 -10   -0.09    1.79
   0  -7 -11    1.61    2.18
   0  -7 -12    1.31    1.53
   0  -7 -12   -0.53    1.48
   0  -7 -13   65.89    4.93
   0  -7 -13   64.41    4.81
   0  -7 -14   -1.88    1.25
   0  -7 -14   -0.83    1.04
   0  -7 -15    4.08    1.19
   0  -8  17   -0.85    1.09
   0  -8  16    0.45    1.06
   0  -8  15   13.75    3.11
   0  -8  15   11.56    2.20
   0  -8  14    3.99    1.53
   0  -8  14    3.34    2.22
   0  -8  13    0.28    1.99
   0  -8  13    1.11    1.89
   0  -8  12   10.36    2.58
   0  -8  12    3.16    1.99
   0  -8  11    2.34    1.86
   0  -8  11   -1.97    2.24
   0  -8  11    1.64    1.55
   0  -8  10    0.56    2.21
   0  -8  10   -1.84    1.72
   0  -8  10   -1.98    1.80
   0  -8   9   -1.33    1.91
   0  -8   9   -1.89    2.23
   0  -8   9   -1.32    1.84
   0  -8   9   -1.02    2.62
   0  -8   8   53.56    5.48
   0  -8   8   59.86    5.70
   0  -8   8   60.19    5.67
   0  -8   8   55.30    5.97
   0  -8   7   -2.14    2.28
   0  -8   7   -1.94    1.66
   0  -8   7    0.36    1.97
   0  -8   7    2.18    2.82
   0  -8   6    0.27    2.15
   0  -8   6   -1.01    1.83
   0  -8   6   -0.12    2.47
   0  -8   5   12.01    3.06
   0  -8   5   13.18    2.75
   0  -8   5   11.34    3.08
   0  -8   5    9.97    3.13
   0  -8   4    1.84    1.97
   0  -8   4   -0.57    2.09
   0  -8   4    1.81    1.90
   0  -8   4   -0.29    1.41
   0  -8   4    0.58    1.75
   0  -8   3   25.84    4.45
   0  -8   3   20.85    3.42
   0  -8   3   24.08    4.20
   0  -8   3   25.83    3.87
   0  -8   3   24.73    3.91
   0  -8   2   10.72    2.91
   0  -8   2    6.56    3.15
   0  -8   2    8.08    2.86
   0  -8   2    4.70    2.18
   0  -8   2    4.90    1.95
   0  -8   1   25.89    4.41
   0  -8   1   27.83    4.18
   0  -8   1   27.55    4.19
   0  -8   1   25.63    3.90
   0  -8   0  111.40    8.34
   0  -8   0  107.62    8.37
   0  -8   0  104.48    8.12
   0  -8   0  107.96    7.83
   0  -8  -1   18.77    3.43
   0  -8  -1   17.73    3.57
   0  -8  -1   16.36    3.52
   0  -8  -2   26.84    4.13
   0  -8  -2   23.84    3.93
   0  -8  -2   26.02    4.09
   0  -8  -3   66.64    5.86
   0  -8  -3   66.12    6.07
   0  -8  -3   71.00    6.69
   0  -8  -4   23.37    3.30
   0  -8  -4   25.22    4.39
   0  -8  -4   27.82    3.83
   0  -8  -5   19.26    3.02
   0  -8  -5   23.06    3.88
   0  -8  -5   21.25    3.11
   0  -8  -6    2.28    1.27
   0  -8  -6    2.24    2.06
   0  -8  -6    0.89    1.12
   0  -8  -7    8.90    2.01
   0  -8  -7    3.16    2.21
   0  -8  -8   60.85    4.99
   0  -8  -8   54.33    5.28
   0  -8  -9    0.93    1.06
   0  -8  -9    1.94    1.76
   0  -8 -10    1.89    1.19
   0  -8 -10    2.01    1.43
   0  -8 -11    8.57    1.71
   0  -8 -11    7.82    1.71
   0  -8 -12    0.84    0.86
   0  -9  14    5.60    1.53
   0  -9  13    8.79    1.73
   0  -9  12   -1.57    1.28
   0  -9  11    1.93    1.42
   0  -9  11    0.30    1.21
   0  -9  10    0.58    1.22
   0  -9  10    1.57    1.41
   0  -9   9   10.44    2.28
   0  -9   9    8.23    2.17
   0  -9   8   12.54    2.76
   0  -9   8    8.37    2.12
   0  -9   7   23.19    3.26
   0  -9   7   26.49    3.77
   0  -9   7   28.48    4.33
   0  -9   6    0.29    1.34
   0  -9   6   -3.27    2.32
   0  -9   6   -0.28    1.65
   0  -9   5    1.41    1.53
   0  -9   5    2.14    1.85
   0  -9   4  151.82    9.62
   0  -9   4  142.90    8.95
   0  -9   3   17.47    3.47
   0  -9   3   17.93    3.04
   0  -9   2   17.28    3.82
   0  -9   2   14.95    3.18
   0  -9   2   16.59    3.15
   0  -9   1   31.57    4.31
   0  -9   1   39.71    4.47
   0  -9   1   29.88    4.15
   0  -9   0    2.85    1.93
   0  -9   0    4.59    1.96
   0  -9   0    5.01    2.30
   0  -9  -1   20.02    3.22
   0  -9  -1   30.00    3.98
   0  -9  -1   26.30    3.85
   0  -9  -2   51.10    4.83
   0  -9  -2   47.83    4.98
   0  -9  -2   61.21    5.45
   0  -9  -3    9.08    2.16
   0  -9  -3    7.35    2.27
   0  -9  -3    3.28    1.36
   0  -9  -4   12.23    2.16
   0  -9  -4   12.74    2.84
   0  -9  -4    6.27    1.65
   0  -9  -5    4.08    1.84
   0  -9  -6   14.48    2.66
   0  -9  -7   40.43    3.70
   0  -9  -8   61.46    4.26
   0 -10   9   -2.68    1.16
   0 -10   8   33.14    3.17
   0 -10   7   34.90    3.41
   0 -10   6   38.90    3.81
   0 -10   5   11.70    2.23
   0 -10   4   23.44    3.20
   0 -10   3   30.74    3.62
   0 -10   2    1.59    1.75
   0 -10   1    8.29    1.90
   0 -10   0    0.15    1.23
   0 -10  -1   16.78    2.24
   1 -10  -5   39.26    3.57
   1 -10  -4    6.63    1.97
   1 -10  -3    3.23    1.63
   1 -10  -2    2.96    1.42
   1 -10  -1    3.39    1.88
   1 -10   0   15.48    2.76
   1 -10   1   16.23    3.28
   1 -10   1   15.13    2.39
   1 -10   2   36.91    4.32
   1 -10   2   35.75    3.88
   1 -10   3   52.73    5.19
   1 -10   3   45.68    4.56
   1 -10   4   27.93    3.86
   1 -10   4   23.49    3.34
   1 -10   5    3.80    2.22
   1 -10   5    0.71    1.78
   1 -10   6   43.68    4.42
   1 -10   6   42.01    4.55
   1 -10   7   54.95    4.89
   1 -10   8   -0.41    1.53
   1  -9 -10    1.61    1.19
   1  -9  -9   21.35    2.40
   1  -9  -9   28.69    3.14
   1  -9  -8   37.07    3.31
   1  -9  -8   40.11    3.93
   1  -9  -7   16.27    2.98
   1  -9  -6    4.42    2.20
   1  -9  -5    5.92    1.86
   1  -9  -5    6.63    2.46
   1  -9  -4   40.55    4.13
   1  -9  -4   43.20    4.74
   1  -9  -3    1.19    1.55
   1  -9  -3    5.89    2.49
   1  -9  -2    0.40    1.62
   1  -9  -2   -1.26    2.14
   1  -9  -2    2.11    1.51
   1  -9  -1  127.74    8.70
   1  -9  -1  127.84    8.94
   1  -9  -1  134.90    8.43
   1  -9   0    7.29    2.75
   1  -9   0    5.92    2.37
   1  -9   0    4.72    2.09
   1  -9   1   -2.39    2.35
   1  -9   1    2.83    2.03
   1  -9   1   -0.74    1.72
   1  -9   2   -0.82    2.34
   1  -9   2    0.30    1.71
   1  -9   2    2.28    1.71
   1  -9   3   40.69    5.53
   1  -9   3   34.05    4.52
   1  -9   4   19.47    4.12
   1  -9   4   14.59    2.55
   1  -9   4   16.89    3.64
   1  -9   5   -0.22    1.26
   1  -9   5    1.16    2.22
   1  -9   5    1.31    2.39
   1  -9   6   27.85    3.47
   1  -9   6   30.41    4.44
   1  -9   6   24.25    4.09
   1  -9   7   17.62    3.22
   1  -9   7   19.55    2.89
   1  -9   7   19.04    3.88
   1  -9   8   37.16    4.11
   1  -9   8   34.77    3.79
   1  -9   8   34.14    4.34
   1  -9   8   32.65    4.85
   1  -9   9    0.50    1.49
   1  -9   9   -0.15    1.14
   1  -9   9    4.33    2.16
   1  -9   9   -1.21    2.38
   1  -9  10   14.71    3.00
   1  -9  10   10.41    2.23
   1  -9  10   13.48    2.68
   1  -9  11    0.05    1.76
   1  -9  11   37.68    3.76
   1  -9  12    5.25    1.88
   1  -9  12    3.40    1.36
   1  -9  13    5.54    1.45
   1  -9  13    6.26    2.05
   1  -9  14    8.82    2.18
   1  -9  15    1.90    1.34
   1  -8 -13    2.00    1.06
   1  -8 -12   51.29    4.13
   1  -8 -12   51.01    3.98
   1  -8 -11    1.09    1.45
   1  -8 -11    1.13    1.32
   1  -8 -10   -0.25    1.36
   1  -8 -10    2.96    1.63
   1  -8  -9    9.78    2.32
   1  -8  -9   13.20    2.65
   1  -8  -8   30.89    3.96
   1  -8  -8   28.45    4.06
   1  -8  -7   20.72    3.17
   1  -8  -7   24.28    4.08
   1  -8  -6   35.16    4.25
   1  -8  -6   29.37    4.60
   1  -8  -5  102.01    6.96
   1  -8  -5   96.81    7.11
   1  -8  -5  100.93    7.16
   1  -8  -5   98.67    8.02
   1  -8  -4   93.14    7.18
   1  -8  -4   95.84    6.91
   1  -8  -4   98.40    7.17
   1  -8  -4   94.01    7.89
   1  -8  -4  100.79    7.27
   1  -8  -3   53.65    5.46
   1  -8  -3   45.51    5.00
   1  -8  -3   55.40    6.04
   1  -8  -3   51.12    5.07
   1  -8  -2   77.71    6.75
   1  -8  -2   85.47    6.98
   1  -8  -2   79.68    7.09
   1  -8  -2   73.32    6.50
   1  -8  -1   96.27    7.49
   1  -8  -1   94.03    7.72
   1  -8  -1  107.66    8.26
   1  -8  -1   93.37    7.39
   1  -8   0  155.71   10.13
   1  -8   0  154.00    9.91
   1  -8   0  151.29   10.17
   1  -8   0  156.74    9.75
   1  -8   1   12.23    3.07
   1  -8   1   13.52    2.67
   1  -8   1   11.26    2.87
   1  -8   1   11.47    3.10
   1  -8   1   10.40    2.85
   1  -8   2   54.13    6.14
   1  -8   2   55.20    5.99
   1  -8   2   55.83    5.23
   1  -8   2   50.25    5.71
   1  -8   2   48.93    5.56
   1  -8   3   16.69    3.57
   1  -8   3   24.74    3.58
   1  -8   3   18.98    3.85
   1  -8   3   20.46    3.87
   1  -8   3   21.27    3.82
   1  -8   4   -1.97    2.08
   1  -8   4    2.80    2.10
   1  -8   4   -1.90    1.83
   1  -8   4    1.06    2.18
   1  -8   5   56.38    5.24
   1  -8   5   58.49    6.25
   1  -8   5   54.84    6.04
   1  -8   6   20.78    3.29
   1  -8   6   33.72    4.33
   1  -8   6   24.07    4.31
   1  -8   6   20.86    4.13
   1  -8   7    1.23    1.78
   1  -8   7    0.41    1.84
   1  -8   7    2.01    2.06
   1  -8   7    4.85    3.40
   1  -8   8   97.19    7.51
   1  -8   8   82.21    6.64
   1  -8   8   98.15    7.65
   1  -8   8   89.45    8.07
   1  -8   9    3.46    1.84
   1  -8   9    3.14    1.84
   1  -8   9    5.99    1.96
   1  -8   9    4.97    4.07
   1  -8  10    0.58    1.45
   1  -8  10    1.64    2.38
   1  -8  10    2.83    1.88
   1  -8  10    4.00    2.99
   1  -8  11   17.95    3.19
   1  -8  11   20.55    3.98
   1  -8  11   12.81    3.79
   1  -8  12    3.41    2.81
   1  -8  12    2.08    1.60
   1  -8  13    2.47    2.19
   1  -8  13   -1.10    1.57
   1  -8  14   25.01    3.39
   1  -8  14   21.90    3.99
   1  -8  15    0.63    2.21
   1  -8  15    1.87    1.29
   1  -8  16    3.19    1.44
   1  -8  16    4.29    2.12
   1  -8  17    7.06    2.09
   1  -8  17    2.80    1.24
   1  -7 -16    0.43    0.91
   1  -7 -15    0.81    1.19
  -1   7  15    2.81    1.24
   1  -7 -14   -0.94    1.40
   1  -7 -14    5.23    1.75
   1  -7 -13   -0.14    1.68
   1  -7 -13    0.10    1.28
   1  -7 -12    3.00    2.00
   1  -7 -12    1.28    1.26
   1  -7 -11   -0.50    1.64
   1  -7 -11   -2.40    2.03
   1  -7 -10   19.72    3.44
   1  -7  -9    5.54    2.36
   1  -7  -8    1.08    1.86
   1  -7  -7   -1.39    2.25
   1  -7  -6    1.61    1.82
   1  -7  -5  404.16   17.11
   1  -7  -5  438.33   17.56
  -1   7   5  437.03   18.77
   1  -7  -5  416.88   18.54
   1  -7  -5  465.74   18.13
   1  -7  -4  113.48    7.75
   1  -7  -4  103.74    7.51
   1  -7  -4  108.19    7.67
  -1   7   4  104.72    7.86
   1  -7  -4  103.28    8.00
   1  -7  -4  117.46    7.86
   1  -7  -3   13.07    2.76
   1  -7  -3   19.54    3.02
  -1   7   3   15.17    2.81
   1  -7  -3   13.55    3.01
   1  -7  -3   12.44    2.86
   1  -7  -3   16.56    2.99
   1  -7  -2   56.65    5.50
   1  -7  -2   62.52    5.80
  -1   7   2   59.41    5.84
   1  -7  -2   66.70    6.21
   1  -7  -2   69.36    6.09
   1  -7  -1    6.57    2.29
  -1   7   1    1.01    1.52
   1  -7  -1    3.31    1.81
   1  -7  -1    2.59    1.87
   1  -7  -1    4.32    2.07
   1  -7   0  138.41    8.79
   1  -7   0  107.05    7.64
   1  -7   0  114.60    7.66
  -1   7   0  127.34    8.24
   1  -7   0  135.03    8.86
   1  -7   0  120.57    8.24
   1  -7   1  136.98    8.49
   1  -7   1  177.80   10.02
   1  -7   1  170.55    9.93
  -1   7  -1  152.83    9.00
   1  -7   1  158.04    9.77
   1  -7   1  150.72    9.42
   1  -7   2   80.90    6.34
   1  -7   2   91.39    7.40
   1  -7   2   83.62    6.78
   1  -7   2   85.27    6.92
   1  -7   2   93.59    7.24
   1  -7   3   10.60    2.72
   1  -7   3   15.55    2.86
   1  -7   3   12.63    2.65
   1  -7   3   14.59    3.06
   1  -7   3   12.21    2.71
   1  -7   4    2.83    1.80
   1  -7   4    0.70    1.33
   1  -7   4   -0.09    1.72
   1  -7   4    2.11    1.60
   1  -7   4   -1.34    1.77
   1  -7   5   34.23    4.46
   1  -7   5   36.75    4.17
   1  -7   5   32.25    3.90
   1  -7   5   30.73    4.23
   1  -7   5   35.91    4.45
   1  -7   5   32.93    4.49
   1  -7   6   15.67    2.80
   1  -7   6   10.60    2.64
   1  -7   6   15.67    3.28
   1  -7   6    9.45    2.67
   1  -7   7  112.48    8.03
   1  -7   7  117.34    8.34
   1  -7   7  120.45    7.93
   1  -7   7  118.29    9.04
   1  -7   8   -0.81    1.47
   1  -7   8    0.64    1.47
   1  -7   8   -2.37    2.14
   1  -7   8    2.65    2.31
   1  -7   9   10.80    2.53
   1  -7   9    6.84    2.24
   1  -7   9    5.40    2.34
   1  -7   9    6.13    2.60
   1  -7  10   27.08    3.75
   1  -7  10   22.00    3.93
   1  -7  10   21.13    4.23
   1  -7  10   30.77    4.79
   1  -7  11  201.02   11.24
   1  -7  11  196.57   11.77
   1  -7  11  178.52   12.02
   1  -7  12   16.35    3.21
   1  -7  12   22.46    4.17
   1  -7  12   22.71    4.28
   1  -7  13   89.45    6.94
   1  -7  13   85.57    7.52
   1  -7  13   92.12    8.00
   1  -7  14    5.88    2.25
   1  -7  14    7.96    3.11
   1  -7  14    8.75    3.09
   1  -7  15   71.82    6.65
   1  -7  15   74.73    6.39
   1  -7  15   81.54    7.46
   1  -7  16   13.68    4.10
   1  -7  16   12.63    2.63
   1  -7  16   13.75    3.10
   1  -7  17    0.74    1.23
   1  -7  17    2.13    2.20
   1  -7  17    1.17    2.06
   1  -7  18   -0.54    1.67
   1  -7  18   -1.66    1.23
   1  -7  18    0.33    1.76
   1  -7  19    1.87    1.23
   1  -7  19    3.92    1.81
   1  -7  19    5.60    2.00
   1  -6 -17    2.40    1.42
  -1   6  17    4.14    1.46
   1  -6 -16    2.14    1.64
  -1   6  16   -0.82    1.49
   1  -6 -15   44.35    4.67
   1  -6 -15   49.28    4.15
   1  -6 -14    6.65    1.70
   1  -6 -13   10.71    3.19
   1  -6 -12   77.32    6.34
   1  -6 -11    3.18    1.66
   1  -6 -10   11.37    2.80
  -1   6   9    4.76    1.97
   1  -6  -9    0.48    1.74
  -1   6   8  159.14   10.14
   1  -6  -8  151.22    9.69
  -1   6   7    5.51    2.11
   1  -6  -7    4.38    2.02
  -1   6   6   41.75    4.90
   1  -6  -6   44.89    4.88
   1  -6  -6   41.59    4.47
   1  -6  -5  145.38    8.49
   1  -6  -5  154.89    8.79
  -1   6   5  156.07    9.62
   1  -6  -5  162.76    9.37
   1  -6  -5  167.48    9.24
   1  -6  -4    8.85    1.85
  -1   6   4   10.81    2.60
   1  -6  -4    8.07    1.91
   1  -6  -4   13.70    2.68
   1  -6  -4   11.58    2.49
   1  -6  -3    9.34    2.10
   1  -6  -3    5.51    1.69
  -1   6   3    6.22    1.99
   1  -6  -3    6.30    1.84
   1  -6  -3    5.94    1.94
   1  -6  -2    5.19    1.44
   1  -6  -2    4.32    1.59
  -1   6   2    5.74    1.77
   1  -6  -2    6.34    1.50
   1  -6  -2    9.46    2.31
   1  -6  -1    4.25    1.57
  -1   6   1    4.29    1.71
   1  -6  -1    2.67    1.40
   1  -6   0   18.06    2.87
  -1   6   0   16.79    2.73
  -1   6  -1   12.16    2.22
  -1   6  -2   47.09    4.11
  -1   6  -3   56.00    4.40
   1  -6   3   50.23    4.70
   1  -6   4   19.89    2.93
   1  -6   4   19.39    3.00
   1  -6   5  147.20    8.58
   1  -6   5  140.38    8.41
   1  -6   5  157.42    9.10
   1  -6   6   19.16    3.40
   1  -6   6   21.35    2.97
   1  -6   6   17.46    2.81
   1  -6   6   20.02    3.23
   1  -6   6   25.73    3.24
   1  -6   7   37.01    5.09
   1  -6   7   37.94    4.09
   1  -6   7   40.54    4.38
   1  -6   7   35.08    3.89
   1  -6   7   34.86    4.40
   1  -6   7   45.18    4.65
   1  -6   8   19.57    3.94
   1  -6   8   13.21    3.05
   1  -6   8   12.30    2.37
   1  -6   8   19.85    3.31
   1  -6   8   12.39    2.77
   1  -6   9    7.44    2.78
   1  -6   9   10.94    2.36
   1  -6   9    8.27    2.28
   1  -6   9   14.69    3.16
   1  -6   9   13.37    3.43
   1  -6  10   58.66    6.68
   1  -6  10   53.12    5.35
   1  -6  10   57.71    6.19
   1  -6  10   48.80    5.34
   1  -6  11  824.71   30.38
   1  -6  11  819.90   28.29
   1  -6  11  844.09   29.26
   1  -6  12    9.39    3.26
   1  -6  12    6.11    2.49
   1  -6  12    9.21    2.93
   1  -6  12   10.61    3.50
   1  -6  13  306.55   14.70
   1  -6  13  221.19   13.53
   1  -6  14    3.50    2.14
   1  -6  14    0.53    2.36
   1  -6  15   44.72    5.39
   1  -6  15   62.70    6.88
   1  -6  16  123.64    8.90
   1  -6  16  157.69   10.22
   1  -6  17    9.52    2.75
   1  -6  17    7.85    2.81
   1  -6  18   26.77    3.75
   1  -6  18   27.02    3.84
   1  -6  19   40.49    4.23
   1  -6  19   51.23    5.14
   1  -6  20    4.46    2.02
   1  -6  21    1.12    0.92
   1  -6  21    4.80    1.67
   1  -5 -19    0.05    0.81
  -1   5  19    1.50    1.37
   1  -5 -18    1.89    1.34
  -1   5  18    3.87    1.77
   1  -5 -17   11.92    2.53
  -1   5  17   10.61    2.78
  -1   5  16   58.02    5.00
   1  -5 -15   72.10    5.52
  -1   5  15   69.69    5.77
   1  -5 -14   13.22    2.62
  -1   5  14   17.46    3.08
   1  -5 -13  158.20    9.29
  -1   5  13  168.55    9.50
   1  -5 -12    1.44    1.29
  -1   5  12    1.72    1.36
  -1   5  11    0.19    1.41
   1  -5 -11    9.52    3.31
  -1   5  10   77.25    6.68
   1  -5 -10   77.02    6.40
  -1   5   9   14.78    3.08
   1  -5  -9   13.32    2.81
  -1   5   8    5.41    2.05
   1  -5  -8    4.22    1.66
  -1   5   7  362.83   15.51
   1  -5  -7  341.27   14.73
  -1   5   6  196.67   10.42
   1  -5  -6  200.70   10.00
  -1   5   5   28.96    3.70
  -1   5   4    2.82    1.63
  -1   5   3   90.30    6.10
  -1   5   2  127.67    7.18
  -1   5   1   54.49    4.34
   1  -5   0    1.29    1.00
  -1   5   0    1.65    1.36
   1  -5   1  141.75    6.67
  -1   5  -1  146.91    7.14
   1  -5   2    7.43    1.33
   1  -5   3 1427.75   38.74
   1  -5   4    0.34    1.77
   1  -5   4    2.24    0.94
   1  -5   5   69.77    5.90
   1  -5   5   80.64    4.38
   1  -5   6  636.40   22.69
   1  -5   7    6.42    2.57
   1  -5   8  232.10   11.98
   1  -5   9   61.80    6.08
   1  -5   9   76.32    5.90
   1  -5   9   61.80    5.46
   1  -5   9   81.44    6.39
   1  -5  10   87.85    7.56
   1  -5  10   97.15    6.94
   1  -5  10  102.71    7.18
   1  -5  10  102.82    7.47
   1  -5  10   92.17    6.90
   1  -5  11    5.98    2.41
   1  -5  11    5.33    2.42
   1  -5  11    2.36    1.54
   1  -5  11    7.36    2.04
   1  -5  11   -0.56    1.98
   1  -5  12  116.56    8.94
   1  -5  12  135.91    9.11
   1  -5  12  127.63    8.65
   1  -5  13  214.32   12.90
   1  -5  13  241.21   12.64
   1  -5  13  220.11   12.57
   1  -5  14   10.01    3.00
   1  -5  14   12.97    3.23
   1  -5  14   10.08    2.80
   1  -5  14   15.01    3.94
   1  -5  15  125.91    8.91
   1  -5  15  142.78   10.05
   1  -5  16  160.95   10.22
   1  -5  16  196.89   11.74
   1  -5  17   60.88    5.81
   1  -5  17   63.41    6.79
   1  -5  18    0.43    1.39
   1  -5  18    3.94    2.87
   1  -5  19    3.46    2.10
   1  -5  19    1.49    2.12
   1  -5  20    4.95    2.37
   1  -5  21   12.61    2.60
   1  -5  22   12.33    2.18
  -1   4  20   19.92    2.75
  -1   4  20   22.55    2.40
   1  -4 -19   15.20    2.24
  -1   4  19   17.77    3.17
  -1   4  19   15.26    2.40
  -1   4  18    0.04    1.32
  -1   4  18   -0.10    1.74
  -1   4  18   -0.22    1.43
  -1   4  17   -2.75    2.12
  -1   4  17    0.66    1.25
  -1   4  17    0.91    1.88
  -1   4  16   99.10    7.34
  -1   4  16   98.00    7.48
  -1   4  15   -1.53    1.46
  -1   4  15    1.54    2.00
  -1   4  14  138.09    9.06
  -1   4  14  113.84    8.23
  -1   4  13  115.41    8.36
  -1   4  13  118.92    8.56
  -1   4  13  104.09    7.42
   1  -4 -13  105.19    7.27
  -1   4  13  106.91    7.74
  -1   4  12   59.76    5.64
  -1   4  12   51.11    4.99
   1  -4 -12   57.57    5.17
  -1   4  12   53.76    5.11
  -1   4  11    5.94    2.03
  -1   4  11    4.45    2.00
  -1   4  10    3.08    1.85
  -1   4  10   -0.64    1.08
  -1   4   9   19.00    3.20
  -1   4   8   54.16    4.96
  -1   4   7   14.39    2.70
  -1   4   6  525.94   18.36
  -1   4   5  651.46   21.18
  -1   4   4   -0.64    1.48
  -1   4   3  102.19    5.90
   1  -4  -2  276.86    9.61
  -1   4   2  223.20    9.51
   1  -4  -1   -0.78    1.10
   1  -4   0   23.64    2.30
   1  -4   1   19.92    2.13
   1  -4   2  216.54    8.09
   1  -4   2  245.53   10.01
   1  -4   3  366.03   12.03
   1  -4   3  409.88   14.23
   1  -4   4    0.85    1.65
   1  -4   4    0.61    0.72
   1  -4   5    8.34    2.42
   1  -4   5    9.02    1.30
   1  -4   6  178.26    6.93
   1  -4   6  175.25    8.78
   1  -4   7   23.08    2.08
   1  -4   7   23.86    3.17
   1  -4   8  141.33    8.22
   1  -4   9    4.25    2.09
   1  -4  10  440.21   17.46
   1  -4  11    7.40    2.32
   1  -4  11    5.98    1.76
   1  -4  11    4.46    1.67
   1  -4  12   14.03    2.83
   1  -4  12   14.35    2.72
   1  -4  12   20.30    3.25
   1  -4  13   39.36    4.79
   1  -4  13   38.30    4.42
   1  -4  13   40.46    4.68
   1  -4  14  186.85   10.83
   1  -4  14  166.54    9.83
   1  -4  15   50.18    5.74
   1  -4  15   45.76    5.11
   1  -4  16   42.73    5.33
   1  -4  16   36.20    4.45
   1  -4  17   34.14    4.95
   1  -4  17   23.98    3.94
   1  -4  17   21.60    3.34
   1  -4  18    1.64    2.63
   1  -4  19   90.46    7.62
   1  -4  20    0.90    2.34
   1  -4  21   -0.45    1.84
   1  -4  22    4.12    1.82
   1  -4  23    1.11    1.14
  -1   3  21    1.43    1.19
  -1   3  21    0.72    1.51
  -1   3  20    3.62    2.11
  -1   3  20   -0.03    1.23
  -1   3  19    5.16    2.10
  -1   3  19    7.06    2.83
  -1   3  19    5.54    2.59
  -1   3  18    0.70    1.79
  -1   3  18    2.32    1.99
  -1   3  18    1.02    1.82
  -1   3  17   15.16    3.34
  -1   3  17   10.98    3.18
  -1   3  17   16.29    3.74
  -1   3  16   45.59    5.40
  -1   3  16   52.34    5.72
  -1   3  15  153.98    9.93
  -1   3  15  168.61   10.26
  -1   3  14   84.27    7.25
  -1   3  14   69.14    6.34
  -1   3  14   79.56    6.85
  -1   3  13   15.31    3.05
  -1   3  13   16.01    3.04
  -1   3  13   15.59    2.90
  -1   3  12    2.09    1.80
  -1   3  12    1.09    1.33
  -1   3  11   72.02    5.63
  -1   3  11   62.12    5.35
  -1   3  10   56.87    4.80
  -1   3   9  406.85   15.23
  -1   3   8  135.85    7.39
  -1   3   7  194.53    8.80
  -1   3   6  175.27    8.00
  -1   3   5  216.84    8.88
  -1   3   4  720.13   21.35
   1  -3  -3   37.29    2.69
   1  -3  -2  486.37   14.60
   1  -3  -1   60.48    3.35
   1  -3   0 1951.90   50.26
   1  -3   1   79.98    3.90
   1  -3   2  622.48   17.19
   1  -3   2  569.52   18.11
   1  -3   3   39.48    2.52
   1  -3   3   43.69    1.65
   1  -3   3   38.79    3.26
   1  -3   4    6.42    0.71
   1  -3   4    4.40    0.99
   1  -3   4    3.08    1.40
   1  -3   5    0.92    1.15
   1  -3   5    1.97    0.58
   1  -3   5    1.81    0.74
   1  -3   6  827.20   23.26
   1  -3   6  871.10   22.77
   1  -3   7   78.33    5.01
   1  -3   7   88.75    4.31
   1  -3   7   78.85    4.32
   1  -3   8   55.98    3.59
   1  -3   8   50.39    4.28
   1  -3   8   59.58    3.79
   1  -3   9   40.37    3.18
   1  -3   9   46.49    3.45
   1  -3  10   30.81    3.13
   1  -3  10   20.51    2.94
   1  -3  11   25.05    3.11
   1  -3  11   28.16    3.16
   1  -3  12  141.37    8.32
   1  -3  12  123.69    7.59
   1  -3  12  140.78    7.84
   1  -3  13   71.20    5.66
   1  -3  13   74.75    6.05
   1  -3  13   79.00    6.35
   1  -3  13   87.81    6.21
   1  -3  14  271.40   12.91
   1  -3  14  238.99   11.73
   1  -3  14  259.86   12.27
   1  -3  15    0.01    1.68
   1  -3  16   12.22    3.14
   1  -3  17   57.22    5.84
   1  -3  18  225.20   12.09
   1  -3  18  210.08   11.39
   1  -3  19    5.84    2.15
   1  -3  20    2.05    1.32
   1  -3  21    7.58    2.87
   1  -3  21    8.93    2.09
   1  -3  22   18.76    2.82
   1  -3  22   16.78    2.27
   1  -3  23   27.09    3.01
  -1   2  22    4.08    1.55
  -1   2  21   11.72    3.17
  -1   2  21   -1.75    1.64
  -1   2  20   76.51    6.75
  -1   2  20   75.58    6.37
  -1   2  20   76.38    6.36
  -1   2  19    5.19    2.12
  -1   2  19    8.82    2.97
  -1   2  19    5.51    2.25
  -1   2  18   23.96    4.14
  -1   2  18   24.31    4.57
  -1   2  18   25.58    4.23
  -1   2  17   26.45    4.49
  -1   2  17   27.89    4.44
  -1   2  17   32.13    4.74
  -1   2  16    2.83    2.21
  -1   2  16    2.11    2.06
  -1   2  16    3.53    2.11
  -1   2  15   81.74    7.40
  -1   2  15   73.58    6.77
  -1   2  14   14.16    3.20
  -1   2  14   15.91    3.04
  -1   2  13    5.77    2.28
  -1   2  13    7.81    1.91
  -1   2  13    8.75    2.54
  -1   2  12    2.06    1.44
  -1   2  12   -0.46    1.20
  -1   2  11   22.06    2.75
  -1   2  10   13.35    2.18
  -1   2   9   -0.48    1.13
  -1   2   8  385.44   13.41
  -1   2   7    9.47    1.83
  -1   2   6   24.15    2.41
  -1   2   5 1111.04   30.22
   1  -2  -4   14.24    1.57
   1  -2  -3 1855.14   47.50
   1  -2  -2 2950.01   74.04
   1  -2  -1  199.93    6.65
   1  -2   0  255.64    7.95
   1  -2   1   11.28    1.73
   1  -2   1   14.65    1.48
   1  -2   2   14.45    0.65
   1  -2   2   14.76    1.51
   1  -2   2   12.67    1.74
   1  -2   3    4.57    1.17
   1  -2   3    6.68    1.20
   1  -2   3    5.42    0.64
   1  -2   4 3574.20   85.81
   1  -2   4 3243.21   85.73
   1  -2   5  166.10    6.60
   1  -2   5  172.72    6.53
   1  -2   6  277.06    9.24
   1  -2   6  248.74    9.15
   1  -2   7  195.28    7.60
   1  -2   8  494.55   15.74
   1  -2   9  712.34   21.67
   1  -2  10  316.20   11.52
   1  -2  10  261.97   10.66
   1  -2  11   11.44    2.06
   1  -2  11   14.62    2.32
   1  -2  11   13.86    2.40
   1  -2  12  198.06    9.97
   1  -2  13   -0.49    1.22
   1  -2  13   -0.97    1.26
   1  -2  13    0.30    1.59
   1  -2  14   40.41    4.37
   1  -2  14   51.12    5.12
   1  -2  14   43.95    4.94
   1  -2  14   41.96    4.39
   1  -2  15   62.17    5.75
   1  -2  15   63.26    5.93
   1  -2  15   60.86    6.04
   1  -2  15   58.39    5.39
   1  -2  16   14.99    3.05
   1  -2  16   23.00    3.80
   1  -2  16   21.58    3.87
   1  -2  16   21.91    3.68
   1  -2  17   60.06    5.81
   1  -2  17   76.54    6.98
   1  -2  17   67.10    5.92
   1  -2  18   94.70    7.36
   1  -2  18  118.00    8.74
   1  -2  18  107.46    7.58
   1  -2  19    1.47    1.21
   1  -2  20   -1.79    1.98
   1  -2  20    1.56    1.44
   1  -2  21   -1.03    1.31
   1  -2  22   11.32    2.04
   1  -2  23   13.04    2.23
   1  -2  23    5.91    1.37
  -1   1  23    1.14    1.32
  -1   1  22    2.68    1.88
  -1   1  21   81.70    6.37
  -1   1  21   78.47    6.79
  -1   1  20   -3.36    2.95
  -1   1  20    0.30    2.10
  -1   1  20    0.76    1.93
  -1   1  19    1.14    2.36
  -1   1  19   -0.73    2.59
  -1   1  19    0.41    1.96
  -1   1  18   86.71    7.96
  -1   1  18   83.53    7.44
  -1   1  18   83.36    7.44
  -1   1  17   88.29    8.20
  -1   1  17   79.56    7.28
  -1   1  17   84.92    7.46
  -1   1  16    5.44    2.48
  -1   1  16   10.67    3.14
  -1   1  16    6.64    2.35
  -1   1  16    7.64    2.88
  -1   1  15  274.82   14.11
  -1   1  15  250.65   13.70
  -1   1  15  253.70   12.98
  -1   1  14   -0.42    1.66
  -1   1  14    3.61    1.66
  -1   1  13    0.64    1.47
  -1   1  13    0.63    1.24
  -1   1  12   45.58    4.66
  -1   1  12   46.29    3.71
  -1   1  11   35.00    3.98
  -1   1  11   34.36    3.03
  -1   1  10   69.46    4.19
  -1   1   9  416.86   13.48
  -1   1   8  479.03   14.75
  -1   1   7  375.53   11.83
  -1   1   6    9.90    1.30
  -1   1   5  392.28   11.55
   1  -1  -4  128.77    4.62
   1  -1  -3  819.21   21.37
  -1   1   2   86.15    3.22
   1  -1  -2   89.65    3.28
   1  -1  -1  255.25    7.46
  -1   1   1  260.62    7.14
  -1   1   0  410.38   10.51
   1  -1   0  399.76   11.28
   1  -1   1  235.68    7.24
   1  -1   2  688.83   17.65
   1  -1   2  641.27   17.97
   1  -1   3  249.15    7.50
   1  -1   3  260.39    7.85
   1  -1   4    2.76    0.91
   1  -1   4    0.94    0.63
   1  -1   5   25.34    2.02
   1  -1   6  273.43    9.23
   1  -1   7  947.98   26.38
   1  -1   8  201.60    8.00
   1  -1   9  624.66   19.15
   1  -1  10  133.95    6.65
   1  -1  11    2.77    1.13
   1  -1  12    1.42    0.79
   1  -1  13   20.52    3.06
   1  -1  13   21.81    3.57
   1  -1  13   21.70    3.03
   1  -1  14    0.20    1.26
   1  -1  14    4.01    1.85
   1  -1  14    1.81    1.71
   1  -1  14    0.85    1.40
   1  -1  15   14.71    2.89
   1  -1  15   18.27    3.59
   1  -1  15   18.89    3.63
   1  -1  15   14.40    2.88
   1  -1  16   77.91    6.27
   1  -1  16   85.40    7.48
   1  -1  16   85.67    7.40
   1  -1  16   77.36    6.72
   1  -1  17   10.91    2.63
   1  -1  17   11.51    3.18
   1  -1  17   14.17    3.26
   1  -1  18    1.15    1.83
   1  -1  18   -2.60    2.16
   1  -1  19   18.24    3.55
   1  -1  19   15.51    3.06
   1  -1  20   43.37    5.08
   1  -1  20   39.61    4.82
   1  -1  20   40.81    4.39
   1  -1  21   13.97    2.85
   1  -1  21   11.28    2.43
   1  -1  22    9.99    2.34
   1  -1  23   12.59    2.02
  -1   0  23   15.83    2.39
  -1   0  22    0.23    1.59
  -1   0  21   31.07    4.20
  -1   0  20   -6.04    2.82
  -1   0  20   -0.03    2.26
  -1   0  19    1.35    2.29
  -1   0  19    1.37    2.55
  -1   0  19   -0.32    2.02
  -1   0  18   43.49    5.83
  -1   0  18   37.32    5.13
  -1   0  18   39.63    5.27
  -1   0  17   27.33    4.33
  -1   0  17   32.77    5.07
  -1   0  17   32.58    4.46
  -1   0  16    8.13    2.89
  -1   0  16    3.37    2.18
  -1   0  16    6.03    2.30
  -1   0  16    7.43    2.47
  -1   0  15   23.58    4.10
  -1   0  15   23.03    4.08
  -1   0  15   25.44    3.60
  -1   0  14    3.01    1.87
  -1   0  14    4.04    1.91
  -1   0  14    2.65    1.67
  -1   0  13   63.09    5.86
  -1   0  13   78.89    6.35
  -1   0  13   71.07    5.60
  -1   0  12   12.32    2.58
  -1   0  11   83.77    6.00
  -1   0  10  187.46    8.97
  -1   0  10  179.90    6.82
  -1   0   9   59.26    4.52
  -1   0   9   52.83    2.93
  -1   0   8    6.02    1.80
  -1   0   8    4.17    0.81
  -1   0   7   79.71    4.63
  -1   0   7   78.80    3.30
  -1   0   6  829.18   21.68
  -1   0   5   99.10    3.42
  -1   0   4 1724.05   42.94
   1   0  -3   35.12    1.36
   1   0  -2  564.19   14.37
   1   0  -1    0.36    0.33
   1   0  -1    0.72    0.39
   1   0   0    8.97    0.79
   1   0   1  222.44    6.69
   1   0   2  253.00    7.75
   1   0   3   12.85    1.61
   1   0   4 1639.47   42.56
   1   0   5   60.10    3.53
   1   0   6   59.66    3.65
   1   0   7    2.03    1.14
   1   0   8   32.28    3.11
   1   0   9    3.72    1.57
   1   0  10  105.09    6.22
   1   0  11   10.78    2.13
   1   0  12   21.97    3.00
   1   0  13  194.32    9.69
   1   0  13  164.03    9.53
   1   0  14   59.69    5.55
   1   0  15   35.04    4.49
   1   0  16  142.32   10.07
   1   0  16  148.86    9.72
   1   0  17    6.01    3.05
   1   0  17    5.23    2.14
   1   0  18    7.57    2.98
   1   0  18    7.40    2.60
   1   0  19   10.23    2.94
   1   0  19    8.36    2.78
   1   0  20  122.87    8.37
   1   0  20  131.98    8.76
   1   0  20  115.29    7.81
   1   0  21    9.76    2.42
   1   0  21   14.92    2.70
   1   0  21   15.50    2.81
   1   0  22   63.22    4.87
   1   0  23   -1.85    1.05
  -1  -1  23   41.01    3.72
  -1  -1  23   34.37    3.37
  -1  -1  22   15.25    2.67
  -1  -1  21   -2.50    2.15
  -1  -1  20    5.13    2.47
  -1  -1  19   30.56    4.36
  -1  -1  18   19.82    4.03
  -1  -1  18   14.32    3.08
  -1  -1  17    7.60    2.89
  -1  -1  17   11.53    2.97
  -1  -1  17    9.37    2.67
  -1  -1  16   45.22    5.35
  -1  -1  16   41.67    4.96
  -1  -1  16   42.59    5.48
  -1  -1  16   40.60    4.83
  -1  -1  15   59.71    5.87
  -1  -1  15   57.81    6.04
  -1  -1  15   49.19    5.23
  -1  -1  15   52.72    5.18
  -1  -1  14   22.18    3.24
  -1  -1  14   16.86    3.32
  -1  -1  14   19.72    3.41
  -1  -1  14   15.04    2.87
  -1  -1  13  127.07    8.49
  -1  -1  13  165.25    9.30
  -1  -1  12    2.66    1.48
  -1  -1  11   40.16    4.12
  -1  -1  10 1373.33   39.51
  -1  -1   9  428.14   15.19
  -1  -1   8  943.07   27.43
  -1  -1   7  100.97    5.27
  -1  -1   6  232.76    8.54
  -1  -1   5   -1.02    1.12
  -1  -1   4  735.42   20.39
   1   1  -3   41.36    1.35
  -1  -1   3   42.25    2.61
   1   1  -2   44.45    1.80
  -1  -1   2   45.76    2.60
   1   1  -1  795.75   21.04
  -1  -1   1  840.69   21.71
   1   1   0  253.53    7.67
   1   1   1 3829.11   95.47
   1   1   2 2791.64   70.55
   1   1   3   -0.93    1.07
   1   1   4  112.80    5.22
   1   1   5  356.46   12.03
   1   1   6   40.77    3.41
   1   1   7  265.32   10.33
   1   1   8   64.53    4.65
   1   1   9  615.39   20.33
   1   1  10    1.64    1.42
   1   1  11   20.47    3.13
   1   1  12    1.14    1.52
   1   1  12    1.41    1.64
   1   1  13    7.32    2.13
   1   1  13    6.14    1.99
   1   1  14   82.35    6.69
   1   1  14   87.59    7.09
   1   1  15  273.82   13.95
   1   1  16   32.71    4.57
   1   1  17    2.57    2.68
   1   1  17   -1.14    2.15
   1   1  18    4.86    2.80
   1   1  18   11.31    3.08
   1   1  19   37.06    4.63
   1   1  19   33.47    4.56
   1   1  20    8.52    2.41
   1   1  20    4.53    1.87
   1   1  20    7.45    2.19
   1   1  21    8.50    2.13
   1   1  21    7.84    2.07
   1   1  21    9.01    2.00
   1   1  22   57.91    4.16
  -1  -2  23   11.82    1.89
  -1  -2  23    7.80    1.89
  -1  -2  22    4.89    1.90
  -1  -2  22    2.47    1.29
  -1  -2  21   11.37    2.57
  -1  -2  21    8.63    2.03
  -1  -2  20   13.76    2.68
  -1  -2  19    6.59    2.35
  -1  -2  18   12.93    3.01
  -1  -2  17  100.78    7.63
  -1  -2  16    4.34    2.07
  -1  -2  16    1.72    1.34
  -1  -2  15  140.88    9.51
  -1  -2  15  155.02    9.39
  -1  -2  15  166.20    9.41
  -1  -2  14   36.97    4.14
  -1  -2  14   34.64    4.32
  -1  -2  14   35.29    4.16
  -1  -2  14   36.18    4.11
  -1  -2  13   43.75    4.75
  -1  -2  12  130.32    8.00
  -1  -2  11  872.86   27.73
  -1  -2  10   32.13    3.51
  -1  -2   9 1615.27   44.71
  -1  -2   8  705.33   21.65
  -1  -2   7  152.06    6.89
  -1  -2   6   33.88    2.90
  -1  -2   5  103.20    5.00
  -1  -2   4  344.37   10.51
   1   2  -4  308.78    8.34
  -1  -2   3  338.20   11.06
   1   2  -3  352.75    9.77
  -1  -2   2   46.06    2.81
   1   2  -2   44.94    2.31
  -1  -2   1  266.97    8.59
   1   2  -1  256.29    8.30
   1   2   0  584.01   16.26
  -1  -2   0  536.14   15.89
  -1  -2  -1  116.12    4.64
   1   2   1  114.23    5.10
   1   2   2  109.87    5.13
   1   2   3   40.11    3.16
   1   2   4  238.29    9.26
   1   2   5  349.87   12.52
   1   2   6   12.38    2.48
   1   2   7  112.86    6.66
   1   2   8   24.48    3.16
   1   2   9   51.92    4.76
   1   2  10    7.88    2.32
   1   2  11   19.81    3.29
   1   2  11   16.55    2.85
   1   2  12    1.84    1.55
   1   2  12    3.17    1.48
   1   2  13   61.11    6.11
   1   2  13   66.40    6.04
   1   2  14  140.46    9.58
   1   2  14  154.35    9.75
   1   2  15    0.57    2.18
   1   2  16  146.13    9.84
   1   2  17    8.73    2.85
   1   2  18   48.09    5.72
   1   2  18   51.20    5.44
   1   2  19   17.13    3.41
   1   2  19   17.20    3.12
   1   2  19   15.81    3.08
   1   2  20    6.10    2.08
   1   2  20    5.21    1.79
   1   2  20    5.52    1.72
   1   2  21   64.05    4.42
   1   2  21   65.58    4.69
   1   2  21   73.47    4.77
  -1  -3  23    3.04    1.32
  -1  -3  23    3.02    1.14
  -1  -3  22   21.88    2.98
  -1  -3  21    3.55    1.66
  -1  -3  20   -3.55    2.42
  -1  -3  19   46.69    5.21
  -1  -3  18   -2.23    2.41
  -1  -3  17  177.27    9.96
  -1  -3  17  129.71    9.61
  -1  -3  16  163.41   10.42
  -1  -3  16  150.10   10.21
  -1  -3  16  161.62    9.87
  -1  -3  15   54.97    5.79
  -1  -3  15   56.20    5.74
  -1  -3  14   15.89    2.97
  -1  -3  14   17.45    3.27
  -1  -3  13  100.52    7.26
  -1  -3  13   92.31    6.79
  -1  -3  12  101.44    6.90
  -1  -3  12   90.04    6.60
  -1  -3  11  165.85    8.88
  -1  -3  10    9.92    1.97
  -1  -3   9   11.85    2.05
  -1  -3   8  395.58   14.10
  -1  -3   7  807.43   23.99
  -1  -3   6   44.47    3.44
  -1  -3   5   16.27    2.00
   1   3  -4  885.15   23.35
  -1  -3   4  888.99   25.03
   1   3  -3  207.41    6.96
  -1  -3   3  189.98    7.51
   1   3  -2  113.19    4.90
  -1  -3   2  123.23    5.29
   1   3  -1    2.08    0.97
  -1  -3   1    2.46    1.17
   1   3   0  537.29   16.40
  -1  -3   0  517.82   16.33
  -1  -3  -1    0.96    0.98
   1   3   1    1.03    1.07
   1   3   2    3.29    1.45
   1   3   3   75.46    4.84
   1   3   4  168.40    8.03
   1   3   5   41.12    3.94
   1   3   6  491.25   17.72
   1   3   7    1.47    1.50
   1   3   8    5.19    2.13
   1   3   9   37.82    4.31
   1   3   9   31.36    3.73
   1   3  10    3.20    2.23
   1   3  10    5.33    1.89
   1   3  11   78.48    6.88
   1   3  11   80.38    6.41
   1   3  12    1.25    1.49
   1   3  12    0.23    1.80
   1   3  13  101.43    8.21
   1   3  13   94.74    7.42
   1   3  14    1.33    1.69
   1   3  15   94.49    7.53
   1   3  16    3.27    1.98
   1   3  17    9.37    2.51
   1   3  17    4.87    2.34
   1   3  18   -2.20    1.63
  -1  -3 -18   -0.47    0.99
   1   3  18    0.73    1.44
   1   3  19    2.51    1.35
   1   3  19    0.59    1.86
   1   3  19    4.62    1.86
   1   3  20   12.52    1.85
   1   3  20   21.78    2.78
   1   3  20   17.50    2.29
  -1  -4  22    3.73    1.46
  -1  -4  21   -1.19    1.57
  -1  -4  20   27.98    3.89
  -1  -4  20   25.13    3.19
  -1  -4  19   34.53    4.52
  -1  -4  18   30.48    4.20
  -1  -4  18   27.26    4.51
  -1  -4  17   35.20    4.50
  -1  -4  17   26.09    4.26
  -1  -4  16   55.40    5.97
  -1  -4  16   53.64    5.89
  -1  -4  15   49.33    5.85
  -1  -4  15   55.43    5.94
  -1  -4  15   64.76    6.26
  -1  -4  14  539.21   23.30
  -1  -4  14  587.53   22.87
  -1  -4  13   25.39    4.02
  -1  -4  13   32.83    4.37
  -1  -4  13   27.54    3.95
  -1  -4  12  510.60   19.69
  -1  -4  12  454.96   18.87
  -1  -4  11   43.90    4.28
  -1  -4  11   36.11    4.30
  -1  -4  11   36.57    4.31
  -1  -4  10    6.70    1.75
  -1  -4  10    6.44    1.76
  -1  -4  10   11.96    2.42
  -1  -4   9   23.32    2.94
  -1  -4   8    4.70    1.53
  -1  -4   7    3.69    1.11
  -1  -4   7    2.91    1.73
  -1  -4   6  148.07    6.90
  -1  -4   6  131.85    8.00
  -1  -4   5    7.99    1.53
  -1  -4   5    8.49    2.28
  -1  -4   4   20.25    2.17
  -1  -4   4   20.77    2.92
  -1  -4   3   11.98    1.73
   1   4  -3   13.75    1.57
  -1  -4   3   13.79    2.57
   1   4  -2    8.50    1.49
  -1  -4   2    5.65    1.69
   1   4  -1   18.43    2.55
  -1  -4   1   17.18    2.45
  -1  -4   0  179.25    8.52
   1   4   0  196.95    8.49
   1   4   1   80.40    5.20
   1   4   2  252.30   10.63
   1   4   3    0.60    1.29
   1   4   4  313.95   13.03
   1   4   5   20.09    3.09
   1   4   6    5.60    1.94
   1   4   7  114.67    7.96
   1   4   8  361.00   15.59
   1   4   8  307.32   13.58
   1   4   9   15.25    3.20
   1   4   9   20.76    3.13
   1   4  10    1.40    2.29
   1   4  10    4.30    1.74
   1   4  11  240.70   13.29
   1   4  11  211.32   11.35
   1   4  12   39.40    4.61
   1   4  13    8.49    2.56
   1   4  14   25.72    3.87
  -1  -4 -15   11.44    2.47
   1   4  15    9.11    2.39
  -1  -4 -16   14.78    2.71
   1   4  16   17.22    3.12
  -1  -4 -17    4.19    1.38
   1   4  17    5.51    1.75
   1   4  18   12.75    2.75
  -1  -4 -18   10.19    1.65
   1   4  18   10.21    1.90
  -1  -4 -19    0.62    0.78
   1   4  19    6.37    1.78
  -1  -5  22   26.86    2.73
  -1  -5  21    4.92    1.57
  -1  -5  20   20.37    2.88
  -1  -5  19    4.97    2.10
  -1  -5  18   35.53    4.53
  -1  -5  17    8.36    2.92
  -1  -5  17   11.24    3.00
  -1  -5  16   36.19    5.04
  -1  -5  16   44.88    5.49
  -1  -5  15    2.78    2.53
  -1  -5  15   -0.35    2.37
  -1  -5  14  125.13    9.55
  -1  -5  14  159.24   10.37
  -1  -5  13    3.16    1.93
  -1  -5  13    2.59    1.95
  -1  -5  13    1.28    2.09
  -1  -5  12  559.82   22.62
  -1  -5  12  570.17   21.55
  -1  -5  11   68.60    7.01
  -1  -5  11   77.19    6.86
  -1  -5  11   89.40    7.06
  -1  -5  10   49.78    5.50
  -1  -5  10   51.30    5.32
  -1  -5  10   61.55    5.58
  -1  -5   9  110.99    8.43
  -1  -5   9  116.93    8.25
  -1  -5   9  109.66    7.30
  -1  -5   9   92.83    7.73
  -1  -5   8    0.64    1.97
  -1  -5   8   -0.40    0.98
  -1  -5   8    0.05    1.65
  -1  -5   8   -1.82    1.67
  -1  -5   8   -0.72    1.88
  -1  -5   7   13.62    2.42
  -1  -5   7   15.21    3.11
  -1  -5   7   14.47    2.78
  -1  -5   7   10.24    2.43
  -1  -5   7    6.92    2.10
  -1  -5   7   13.46    2.43
  -1  -5   6   52.08    5.39
  -1  -5   6   45.53    4.60
  -1  -5   6   53.16    4.81
  -1  -5   6   59.36    5.34
  -1  -5   5    3.29    1.75
  -1  -5   5    5.23    2.58
  -1  -5   4   44.87    4.65
  -1  -5   3  291.07   13.27
  -1  -5   2   71.79    5.77
   1   5  -1  160.25    8.05
   1   5   0    1.92    1.19
  -1  -5  -1    1.33    1.35
  -1  -5  -1    3.99    1.21
   1   5   1    1.84    1.22
  -1  -5  -2    4.67    1.86
  -1  -5  -2    3.58    1.44
   1   5   2    3.04    1.32
  -1  -5  -2    2.78    1.53
   1   5   3   73.10    6.00
  -1  -5  -3   78.75    6.03
  -1  -5  -3   86.97    6.23
   1   5   4  116.37    7.76
  -1  -5  -4  120.55    7.72
   1   5   5  160.19    9.78
  -1  -5  -5  182.98    9.76
  -1  -5  -5  157.85    9.46
   1   5   6  208.22   11.71
  -1  -5  -6  226.12   11.33
  -1  -5  -6  203.79   11.27
   1   5   7  173.92   10.58
  -1  -5  -7  147.17    9.19
  -1  -5  -7  180.07   10.28
   1   5   8  146.28    9.80
  -1  -5  -8  147.42    9.35
  -1  -5  -9    0.76    1.08
  -1  -5  -9   -0.13    1.68
  -1  -5 -10   27.91    4.22
  -1  -5 -11   35.09    4.69
  -1  -5 -12   -0.07    1.56
   1   5  12    1.85    1.32
  -1  -5 -13    3.84    2.24
   1   5  13    7.21    2.00
  -1  -5 -14   30.04    3.89
   1   5  14   31.74    3.46
  -1  -5 -15    1.96    1.28
   1   5  15    1.87    1.32
  -1  -5 -16    0.91    0.97
   1   5  16   -1.61    1.07
   1   5  17    4.62    1.59
  -1  -5 -17    0.37    0.75
  -1  -6  21   -0.24    0.88
  -1  -6  20   26.42    3.04
  -1  -6  19    3.18    1.65
  -1  -6  18   -0.02    1.72
  -1  -6  18    5.86    2.01
  -1  -6  17    4.60    2.43
  -1  -6  17    5.19    2.47
  -1  -6  16   19.85    4.04
  -1  -6  16   17.78    3.47
  -1  -6  15   33.90    4.90
  -1  -6  15   40.05    5.17
  -1  -6  14   -4.09    2.91
  -1  -6  14    0.85    2.09
  -1  -6  13   26.56    4.43
  -1  -6  13   25.46    4.29
  -1  -6  13   30.40    4.52
  -1  -6  12  182.18   11.25
  -1  -6  12  179.06   11.46
  -1  -6  12  201.41   11.65
  -1  -6  11   28.90    4.35
  -1  -6  11   34.83    4.91
  -1  -6  10  346.76   17.96
  -1  -6  10  361.43   16.38
  -1  -6  10  354.29   16.80
  -1  -6   9   22.38    4.28
  -1  -6   9   16.64    3.45
  -1  -6   9   19.93    3.48
  -1  -6   9   14.04    3.28
  -1  -6   8    9.05    2.74
  -1  -6   8    9.75    2.43
  -1  -6   8    9.57    3.07
  -1  -6   8    6.05    2.65
  -1  -6   8    7.67    2.98
  -1  -6   7    6.24    2.40
  -1  -6   7    8.09    2.26
  -1  -6   7    8.85    2.48
  -1  -6   7   10.10    2.93
  -1  -6   7    2.63    1.83
  -1  -6   6   13.54    2.65
  -1  -6   6   12.61    3.06
  -1  -6   6   12.83    2.74
  -1  -6   6   14.25    3.07
  -1  -6   6   17.34    3.93
  -1  -6   5   32.25    4.70
  -1  -6   5   33.14    4.05
  -1  -6   5   36.30    4.43
  -1  -6   5   32.09    4.10
  -1  -6   5   37.47    4.47
  -1  -6   4   42.22    4.95
  -1  -6   4   44.29    4.79
  -1  -6   4   56.81    5.86
  -1  -6   4   48.78    4.75
  -1  -6   4   43.78    4.92
  -1  -6   3   47.78    4.87
  -1  -6   3   41.15    4.58
  -1  -6   3   35.71    4.18
  -1  -6   3   36.93    4.37
  -1  -6   2   57.09    5.24
  -1  -6   2   53.66    5.22
  -1  -6   2   47.70    4.96
  -1  -6   2   59.67    5.41
  -1  -6   1   72.10    6.07
  -1  -6   1   59.60    5.54
  -1  -6   1   56.03    5.48
  -1  -6   0    0.08    1.58
  -1  -6   0    1.86    1.52
  -1  -6   0    0.17    1.79
  -1  -6  -1   39.88    4.39
  -1  -6  -1   36.66    4.38
   1   6   1   33.22    4.21
  -1  -6  -1   34.22    4.21
  -1  -6  -2  194.27   10.72
  -1  -6  -2  183.84   10.40
   1   6   2  186.99   10.62
  -1  -6  -3  463.84   18.30
  -1  -6  -3  440.43   18.38
   1   6   3  407.82   18.02
  -1  -6  -4    2.93    1.65
   1   6   4    2.51    1.64
  -1  -6  -4    4.35    2.12
  -1  -6  -5    4.73    2.03
   1   6   5    2.89    1.69
  -1  -6  -5    1.92    1.86
  -1  -6  -6   17.90    3.45
  -1  -6  -6   17.35    3.16
  -1  -6  -7   18.21    3.50
  -1  -6  -7   16.88    3.00
  -1  -6  -8   90.41    6.72
  -1  -6  -8  105.00    8.21
  -1  -6  -9    8.06    2.94
  -1  -6  -9   12.01    2.55
  -1  -6 -10   26.08    3.99
  -1  -6 -11    0.83    1.84
  -1  -6 -12   23.27    3.67
  -1  -6 -13   57.77    4.97
  -1  -6 -14    0.76    1.10
  -1  -6 -15    4.15    1.30
  -1  -7  19    2.62    1.28
  -1  -7  18   61.29    4.63
  -1  -7  17    8.07    2.11
  -1  -7  16    0.76    1.47
  -1  -7  15    3.65    2.16
  -1  -7  14    6.11    3.36
  -1  -7  14   -2.07    1.78
  -1  -7  13   -1.41    1.80
  -1  -7  13   -0.29    2.32
  -1  -7  12   14.03    3.18
  -1  -7  12   13.42    3.41
  -1  -7  11   27.83    4.51
  -1  -7  11   29.27    4.73
  -1  -7  11   24.67    3.50
  -1  -7  10   -1.43    1.57
  -1  -7  10    0.76    2.06
  -1  -7  10    1.66    2.25
  -1  -7   9   41.00    5.35
  -1  -7   9   36.51    4.75
  -1  -7   8   71.29    6.61
  -1  -7   8   83.09    7.10
  -1  -7   8   63.48    7.01
  -1  -7   7   32.03    4.57
  -1  -7   7   33.30    4.52
  -1  -7   7   37.34    4.62
  -1  -7   7   25.67    4.36
  -1  -7   6   13.73    2.92
  -1  -7   6   11.30    2.77
  -1  -7   6   17.14    3.66
  -1  -7   6    8.87    2.48
  -1  -7   5   16.12    3.19
  -1  -7   5   17.91    3.19
  -1  -7   5   14.66    3.39
  -1  -7   4    1.05    1.74
  -1  -7   4   -1.25    1.52
  -1  -7   4   -1.13    1.87
  -1  -7   3   28.99    4.44
  -1  -7   3   24.23    3.59
  -1  -7   3   26.71    4.10
  -1  -7   2    2.62    1.92
  -1  -7   2    3.31    1.93
  -1  -7   1    2.84    1.94
  -1  -7   1    5.09    1.79
  -1  -7   1    1.84    2.13
  -1  -7   0   44.17    5.12
  -1  -7   0   36.16    4.55
  -1  -7   0   33.56    4.55
  -1  -7  -1   79.42    6.99
  -1  -7  -1   81.71    6.97
  -1  -7  -2    7.98    2.88
  -1  -7  -2    7.24    2.52
  -1  -7  -3  361.18   16.10
  -1  -7  -3  338.45   16.05
  -1  -7  -4   72.11    6.46
  -1  -7  -4   66.22    5.70
  -1  -7  -4   71.20    6.55
  -1  -7  -5    2.59    1.27
  -1  -7  -5    3.64    2.54
  -1  -7  -5    1.53    1.43
  -1  -7  -6    1.03    1.97
  -1  -7  -6    0.22    1.29
  -1  -7  -7   36.69    3.90
  -1  -7  -7   41.60    5.26
  -1  -7  -8   44.57    4.18
  -1  -7  -8   47.30    5.21
  -1  -7  -9    0.28    2.01
  -1  -7 -10   66.60    5.56
  -1  -7 -11  100.11    6.17
  -1  -7 -11  112.20    6.92
  -1  -7 -12    8.46    1.64
  -1  -7 -12    6.08    1.73
  -1  -7 -13    3.56    1.24
  -1  -7 -13    2.24    1.09
  -1  -8  17   -0.16    0.88
  -1  -8  16    3.66    1.46
  -1  -8  15   29.74    3.20
  -1  -8  14    0.34    1.54
  -1  -8  13   12.21    2.65
  -1  -8  12   20.32    3.36
  -1  -8  11   22.72    3.50
  -1  -8  11   23.83    3.26
  -1  -8  10   20.44    3.49
  -1  -8  10   13.98    2.49
  -1  -8   9   -0.77    1.82
  -1  -8   9    3.01    2.08
  -1  -8   8   10.97    2.80
  -1  -8   8   10.83    2.61
  -1  -8   7  410.98   17.56
  -1  -8   7  410.91   17.22
  -1  -8   6   20.76    3.72
  -1  -8   6   28.53    4.08
  -1  -8   6   21.70    3.80
  -1  -8   6   27.12    4.36
  -1  -8   5   40.87    4.97
  -1  -8   5   40.78    4.99
  -1  -8   5   39.02    4.88
  -1  -8   4    8.32    2.68
  -1  -8   4    8.24    2.81
  -1  -8   4    9.18    2.12
  -1  -8   4    5.88    1.96
  -1  -8   3   97.51    7.75
  -1  -8   3  105.55    7.63
  -1  -8   3  109.25    7.42
  -1  -8   2  182.64   10.98
  -1  -8   2  191.64   10.56
  -1  -8   1   -1.28    2.11
  -1  -8   1    0.39    1.79
  -1  -8   1   -1.02    2.00
  -1  -8   0    3.77    2.02
  -1  -8   0    5.49    2.18
  -1  -8   0    3.06    2.02
  -1  -8  -1   42.57    4.80
  -1  -8  -1   42.41    4.79
  -1  -8  -1   35.77    4.52
  -1  -8  -2   16.58    2.99
  -1  -8  -2   16.24    3.17
  -1  -8  -2   10.18    2.40
  -1  -8  -3   36.34    4.06
  -1  -8  -3   30.22    4.10
  -1  -8  -3   26.20    3.75
  -1  -8  -4   -1.94    1.47
  -1  -8  -4    1.19    1.62
  -1  -8  -4    2.19    1.66
  -1  -8  -5   11.20    2.70
  -1  -8  -5    8.31    2.01
  -1  -8  -6    4.75    2.09
  -1  -8  -6    5.07    1.55
  -1  -8  -7    3.70    1.60
  -1  -8  -7    7.58    1.62
  -1  -8  -8   11.55    2.44
  -1  -8  -9    2.75    1.41
  -1  -8 -10   -0.01    1.07
  -1  -9  13   -1.60    1.07
  -1  -9  12   38.33    3.42
  -1  -9  11    2.70    1.59
  -1  -9  10    5.10    1.72
  -1  -9  10    5.37    1.63
  -1  -9   9   19.67    2.75
  -1  -9   9   18.57    2.75
  -1  -9   8   42.49    4.13
  -1  -9   8   43.76    4.06
  -1  -9   7   22.80    3.13
  -1  -9   7   22.97    3.41
  -1  -9   6  111.80    7.33
  -1  -9   5   13.64    3.07
  -1  -9   4    2.43    2.06
  -1  -9   3    7.10    2.41
  -1  -9   2    3.07    1.92
  -1  -9   1   -1.81    1.75
  -1  -9   1    0.76    1.28
  -1  -9   1    1.08    1.52
  -1  -9   0   13.63    2.63
  -1  -9   0   14.42    2.44
  -1  -9   0   10.67    2.32
  -1  -9  -1   14.54    2.48
  -1  -9  -1   17.43    2.57
  -1  -9  -1   17.71    2.83
  -1  -9  -2    2.33    1.44
  -1  -9  -2   -0.14    1.15
  -1  -9  -2   -1.50    1.30
  -1  -9  -3    2.36    1.19
  -1  -9  -3   -0.17    1.23
  -1  -9  -3    1.38    1.17
  -1  -9  -4    6.58    1.79
  -1  -9  -5    6.61    1.68
  -1  -9  -6    0.92    1.02
  -1 -10   5    3.90    1.21
  -1 -10   4   18.97    2.37
  -1 -10   3   11.43    1.80
   2 -11   2   18.27    2.31
   2 -11   3    0.56    1.09
   2 -11   4   -0.59    1.28
   2 -10  -6    3.12    1.54
   2 -10  -5    2.25    1.53
   2 -10  -4    6.64    1.95
   2 -10  -3   62.84    5.40
   2 -10  -3   54.31    4.32
   2 -10  -2    4.75    1.93
   2 -10  -1   -0.26    1.82
   2 -10  -1    2.13    1.67
   2 -10   0   24.88    3.84
   2 -10   0   31.79    3.93
   2 -10   1   34.56    4.50
   2 -10   1   34.99    4.13
   2 -10   2    3.95    2.67
   2 -10   2    3.65    1.78
   2 -10   3    0.89    2.08
   2 -10   3    2.72    2.09
   2 -10   4    4.07    2.27
   2 -10   4    4.42    2.26
   2 -10   5   43.46    4.93
   2 -10   5   47.64    5.16
   2 -10   6    6.81    2.32
   2 -10   6   11.43    2.63
   2 -10   7   15.51    2.88
   2 -10   7   15.87    3.20
   2 -10   8   17.35    3.31
   2 -10  10   23.52    2.95
   2 -10  11    6.39    1.53
   2 -10  12    8.70    1.89
   2 -10  13   66.26    4.46
   2  -9 -11    1.04    1.12
   2  -9 -11    2.31    1.00
   2  -9 -10   51.33    4.02
   2  -9 -10   50.32    3.93
   2  -9  -9    9.15    2.03
   2  -9  -9    9.74    2.28
   2  -9  -8    8.01    1.98
   2  -9  -8    5.60    2.05
   2  -9  -7    5.45    1.64
   2  -9  -7    7.49    2.49
   2  -9  -6    0.42    1.45
   2  -9  -6   -1.77    1.96
   2  -9  -5   17.78    2.91
   2  -9  -5   21.09    4.95
   2  -9  -5   14.46    2.53
   2  -9  -4   30.41    3.94
   2  -9  -4   35.81    4.91
   2  -9  -4   32.40    3.98
   2  -9  -3   72.46    6.19
   2  -9  -3   74.93    6.87
   2  -9  -3   74.41    6.36
   2  -9  -2    8.12    2.90
   2  -9  -2    9.67    3.19
   2  -9  -2    9.33    2.52
   2  -9  -1    6.48    2.62
   2  -9  -1    6.02    2.56
   2  -9  -1    9.55    2.85
   2  -9   0   68.64    6.86
   2  -9   0   71.03    6.91
   2  -9   0   64.19    6.24
   2  -9   1   -0.55    2.13
   2  -9   1   -1.56    2.35
   2  -9   1    3.17    2.58
   2  -9   2   14.79    3.63
   2  -9   2   15.82    3.46
   2  -9   3    8.11    3.29
   2  -9   3    3.93    2.26
   2  -9   4   -0.97    2.27
   2  -9   4    0.64    2.62
   2  -9   5    4.62    2.90
   2  -9   5   -1.85    2.38
   2  -9   6    0.93    2.18
   2  -9   6    0.76    2.48
   2  -9   7   31.52    4.02
   2  -9   7   28.43    4.33
   2  -9   7   36.55    5.43
   2  -9   8   34.07    4.25
   2  -9   8   24.05    3.55
   2  -9   8   20.22    4.31
   2  -9   9    1.25    1.64
   2  -9   9    2.01    2.00
   2  -9   9    1.16    2.59
   2  -9  10    6.15    2.15
   2  -9  10    0.99    2.40
   2  -9  11   12.90    2.98
   2  -9  12   26.93    3.67
   2  -9  13    4.26    1.90
   2  -9  14    1.82    1.59
   2  -9  15    2.19    1.74
   2  -9  16    2.76    1.52
   2  -9  17   23.93    2.58
   2  -8 -14   18.50    2.35
   2  -8 -13    2.21    1.43
   2  -8 -13   -0.28    0.83
   2  -8 -12   20.25    3.10
   2  -8 -12   18.46    2.51
   2  -8 -11    3.58    2.03
   2  -8 -11    5.18    1.77
   2  -8 -10    0.49    1.62
   2  -8 -10   -2.18    1.72
   2  -8  -9    7.98    2.45
   2  -8  -9    4.43    2.03
   2  -8  -8    8.50    2.73
   2  -8  -8   10.82    2.87
   2  -8  -7    2.34    2.25
   2  -8  -7    1.17    1.98
   2  -8  -7    1.42    1.81
   2  -8  -6    3.38    2.05
   2  -8  -6    1.03    1.47
   2  -8  -6    1.86    2.25
   2  -8  -6    1.81    2.01
   2  -8  -5    4.39    1.97
   2  -8  -5    2.65    1.72
   2  -8  -5    2.58    2.02
   2  -8  -5    4.87    2.31
   2  -8  -4   -0.55    1.51
   2  -8  -4    0.69    1.70
   2  -8  -4    4.24    2.35
   2  -8  -4    2.39    1.99
   2  -8  -3    4.25    1.93
   2  -8  -3   -0.23    2.03
   2  -8  -3    1.91    1.31
   2  -8  -3    1.62    1.89
   2  -8  -3    2.90    2.06
   2  -8  -2    0.57    1.13
   2  -8  -2    1.24    2.01
   2  -8  -2    0.40    1.65
   2  -8  -2    0.36    1.93
   2  -8  -2    1.17    1.70
   2  -8  -1    2.28    1.82
  -2   8   1    0.48    1.40
   2  -8  -1    4.62    2.30
   2  -8  -1    1.65    1.92
   2  -8  -1    5.48    2.57
   2  -8   0    3.34    2.35
  -2   8   0   -3.29    1.77
   2  -8   0    4.11    1.95
   2  -8   0    6.32    3.02
   2  -8   0    3.18    2.05
   2  -8   1    0.52    2.03
   2  -8   1    2.40    2.16
   2  -8   1   -0.32    1.78
   2  -8   2    0.60    2.00
   2  -8   2    2.09    1.79
   2  -8   2   -1.13    2.02
   2  -8   3    1.69    1.88
   2  -8   3    2.83    2.38
   2  -8   3    7.78    2.99
   2  -8   4    2.43    1.90
   2  -8   4   10.39    2.79
   2  -8   5    5.69    2.81
   2  -8   5    3.69    1.67
   2  -8   5    5.42    2.78
   2  -8   6   29.22    4.47
   2  -8   6   34.51    4.30
   2  -8   6   21.70    4.02
   2  -8   7   21.91    3.98
   2  -8   7   21.95    3.62
   2  -8   7   24.60    4.29
   2  -8   8  286.51   13.84
   2  -8   8  274.34   13.97
   2  -8   8  270.43   14.75
   2  -8   9   16.68    3.56
   2  -8   9   20.32    3.36
   2  -8   9   14.91    3.68
   2  -8  10  127.55    8.37
   2  -8  10  116.44    8.76
   2  -8  10  105.71    8.93
   2  -8  11   59.79    6.20
   2  -8  11   59.00    6.57
   2  -8  12    9.23    3.19
   2  -8  13    0.61    2.24
   2  -8  14   32.51    4.43
   2  -8  15   18.88    3.48
   2  -8  16   37.13    4.34
   2  -8  17    0.23    1.53
   2  -8  18    2.60    1.29
   2  -7 -16    3.02    1.38
   2  -7 -15    1.95    1.43
   2  -7 -14    4.79    2.06
   2  -7 -13   16.47    3.40
   2  -7 -13   13.18    2.39
   2  -7 -12    7.71    2.94
   2  -7 -12    3.16    1.34
   2  -7 -11    2.34    2.10
   2  -7 -11    2.63    1.62
   2  -7 -10   44.25    5.33
   2  -7 -10   48.25    5.14
   2  -7  -9   37.97    5.04
   2  -7  -9   37.37    4.73
   2  -7  -9   38.12    4.47
   2  -7  -8   14.76    3.26
   2  -7  -8    9.78    2.99
   2  -7  -8   13.62    2.92
   2  -7  -7   18.52    3.38
   2  -7  -7   18.50    3.66
   2  -7  -7   15.37    3.01
   2  -7  -6    0.82    1.58
   2  -7  -6   -0.71    1.35
  -2   7   6    2.33    1.62
   2  -7  -6   -0.60    1.44
   2  -7  -6    2.89    1.92
   2  -7  -5  312.02   14.37
   2  -7  -5  307.43   14.64
  -2   7   5  355.98   16.23
   2  -7  -5  326.07   15.23
   2  -7  -5  322.54   15.00
   2  -7  -4   61.91    5.77
   2  -7  -4   72.27    6.05
  -2   7   4   67.77    6.29
   2  -7  -4   79.46    6.73
   2  -7  -4   78.38    6.48
   2  -7  -3    1.72    1.51
   2  -7  -3    2.61    1.56
   2  -7  -3    3.04    1.59
  -2   7   3    1.16    1.63
   2  -7  -3   -1.01    1.52
   2  -7  -3    0.94    1.87
   2  -7  -2   -0.70    1.72
   2  -7  -2    2.51    1.74
  -2   7   2    3.16    2.04
   2  -7  -2    1.67    1.12
   2  -7  -2    2.65    1.89
   2  -7  -2    0.23    1.68
   2  -7  -1   41.85    4.64
   2  -7  -1   35.05    3.89
   2  -7  -1   34.33    4.00
  -2   7   1   39.05    4.53
   2  -7  -1   35.62    4.55
   2  -7  -1   33.64    4.40
   2  -7   0   97.63    7.39
   2  -7   0   85.17    6.74
  -2   7   0   83.06    6.46
   2  -7   0   90.54    7.04
   2  -7   0   98.44    7.30
   2  -7   1    0.88    1.99
   2  -7   1    4.30    1.91
  -2   7  -1    3.44    1.70
   2  -7   1    2.24    1.50
   2  -7   1    3.39    1.91
   2  -7   2   64.82    6.13
   2  -7   2   64.39    5.75
  -2   7  -2   51.49    4.95
   2  -7   2   58.95    5.74
   2  -7   2   59.87    5.71
   2  -7   3   45.73    5.03
  -2   7  -3   46.48    4.46
   2  -7   3   44.18    4.99
   2  -7   3   43.28    4.83
   2  -7   4   75.59    6.35
   2  -7   4   63.56    5.56
   2  -7   4   66.37    5.99
   2  -7   4   75.89    6.60
   2  -7   5   -0.66    1.28
   2  -7   5    2.26    1.81
   2  -7   5    2.43    2.10
   2  -7   6    1.08    1.64
   2  -7   6    2.75    1.79
   2  -7   6   -1.82    1.95
   2  -7   7  157.83    9.62
   2  -7   7  158.50    9.70
   2  -7   7  148.75    9.94
   2  -7   8   12.92    2.84
   2  -7   8   17.90    3.56
   2  -7   8   15.73    3.14
   2  -7   8   11.26    2.94
   2  -7   9    8.61    2.54
   2  -7   9    8.71    2.73
   2  -7   9    7.67    2.89
   2  -7   9    6.72    2.27
   2  -7  10    1.72    1.85
   2  -7  10    0.66    2.05
   2  -7  10   -0.23    2.09
   2  -7  11  205.51   12.13
   2  -7  11  185.58   11.79
   2  -7  12    1.32    1.95
   2  -7  12    1.84    1.21
   2  -7  12   -1.96    2.72
   2  -7  12    2.70    2.72
   2  -7  13  289.74   13.57
   2  -7  13  285.74   14.77
   2  -7  14    3.35    2.67
   2  -7  14    4.11    1.77
   2  -7  14    3.21    2.61
   2  -7  15    4.89    2.71
   2  -7  15    3.03    1.65
   2  -7  15    7.05    2.74
   2  -7  16    2.74    2.38
   2  -7  16    5.89    2.68
   2  -7  17   14.91    3.08
   2  -7  17   15.05    3.19
   2  -7  18    1.48    1.47
   2  -7  18    1.44    2.22
   2  -7  19    8.46    1.95
   2  -7  19    6.03    1.87
   2  -6 -18   20.54    2.42
   2  -6 -17    2.48    1.52
  -2   6  17   -1.61    1.22
   2  -6 -16    3.92    1.90
  -2   6  16   -0.48    1.18
   2  -6 -15  131.98    8.42
  -2   6  15  113.09    7.73
   2  -6 -14    8.05    2.68
   2  -6 -13   -0.85    1.15
   2  -6 -12   37.86    4.24
   2  -6 -11    2.01    1.20
   2  -6 -11    2.31    1.96
   2  -6 -10   18.92    3.20
   2  -6 -10   21.16    3.46
  -2   6   9   85.89    7.19
   2  -6  -9   76.94    6.67
   2  -6  -9   79.98    6.71
  -2   6   8   23.28    3.85
   2  -6  -8   19.21    3.11
   2  -6  -8   22.21    3.53
  -2   6   7   27.98    3.95
   2  -6  -7   25.84    3.73
   2  -6  -7   27.99    3.92
  -2   6   6   69.46    6.25
   2  -6  -6   59.54    5.59
   2  -6  -6   63.94    5.72
   2  -6  -5   12.88    2.44
  -2   6   5   12.31    2.72
   2  -6  -5   16.99    2.76
   2  -6  -5   14.55    2.71
   2  -6  -4  203.10   10.38
  -2   6   4  206.66   10.98
   2  -6  -4  227.86   11.25
   2  -6  -4  228.52   11.40
   2  -6  -3    3.41    1.78
   2  -6  -3    2.38    1.38
  -2   6   3   -0.34    1.42
   2  -6  -3   -1.20    1.59
   2  -6  -3    2.05    1.67
  -2   6   2   48.61    4.67
   2  -6  -2   45.95    4.47
   2  -6  -1   32.93    3.41
  -2   6   1   29.11    3.57
   2  -6   0    2.66    1.28
   2  -6   1   58.04    4.42
   2  -6   2  103.99    6.05
   2  -6   3   29.91    3.15
   2  -6   4    8.58    1.73
   2  -6   5  151.59    7.43
   2  -6   5  152.00    8.81
   2  -6   6   29.99    3.87
   2  -6   6   29.87    3.65
   2  -6   6   32.26    3.99
   2  -6   6   28.35    3.58
   2  -6   7    1.95    1.44
   2  -6   7    1.66    1.58
   2  -6   7    1.95    1.64
   2  -6   7    1.86    1.32
   2  -6   8    0.84    1.48
   2  -6   8   -1.60    1.43
   2  -6   8    1.55    1.23
   2  -6   8    1.65    1.32
   2  -6   8    0.03    1.43
   2  -6   9    8.15    2.15
   2  -6   9    4.86    1.78
   2  -6   9    6.39    2.33
   2  -6  10   69.26    6.20
   2  -6  10   67.44    6.20
   2  -6  10   82.50    6.82
   2  -6  10   66.23    6.42
   2  -6  11    3.83    2.42
   2  -6  11    4.21    2.20
   2  -6  11    3.49    2.10
   2  -6  11    0.93    1.93
   2  -6  12   39.87    5.07
   2  -6  12   35.84    4.85
   2  -6  12   27.70    4.33
   2  -6  12   29.81    4.43
   2  -6  13    1.30    1.84
   2  -6  13    1.98    1.86
   2  -6  13    0.34    2.35
   2  -6  14  244.31   13.11
   2  -6  14  217.14   12.50
   2  -6  14  244.00   13.28
   2  -6  15   10.75    2.79
   2  -6  15    9.33    3.04
   2  -6  16   33.86    4.66
   2  -6  16   34.40    4.65
   2  -6  17    1.09    1.91
   2  -6  17   -1.47    2.38
   2  -6  18   21.74    3.25
   2  -6  18   16.42    3.12
   2  -6  19    1.22    1.34
   2  -6  19    0.70    1.76
   2  -6  20   -0.68    1.62
   2  -6  21    8.03    1.70
   2  -5 -19   -0.95    0.96
  -2   5  19    3.46    1.39
   2  -5 -18    1.51    1.13
  -2   5  18    1.11    1.22
   2  -5 -17   -1.74    1.55
  -2   5  17   -1.91    2.09
   2  -5 -16   20.91    3.50
  -2   5  16   20.24    3.48
  -2   5  15    4.59    1.94
  -2   5  14   -0.54    1.40
  -2   5  13    4.10    2.01
  -2   5  12    1.28    1.42
  -2   5  12    0.98    1.54
  -2   5  11    6.51    2.33
   2  -5 -11    2.41    1.25
  -2   5  10   64.54    5.95
   2  -5 -10   58.76    5.23
  -2   5   9    3.02    1.82
   2  -5  -9    1.57    1.46
  -2   5   8   64.66    5.73
   2  -5  -8   59.93    5.24
  -2   5   7    0.45    1.50
  -2   5   6    7.42    2.03
  -2   5   5   61.76    5.11
  -2   5   4   99.89    6.50
  -2   5   3   31.53    3.46
   2  -5  -3   25.36    2.95
   2  -5  -2   86.85    5.39
   2  -5  -1    9.82    1.94
   2  -5   0  555.91   17.93
   2  -5   1  132.69    6.55
   2  -5   2   16.95    2.32
   2  -5   3   89.50    5.21
   2  -5   4  187.34    8.31
   2  -5   5   39.18    3.39
   2  -5   6   29.22    2.97
   2  -5   7   29.14    2.86
   2  -5   8   -0.09    1.94
   2  -5   9    3.05    1.70
   2  -5   9    2.97    1.76
   2  -5   9    3.08    1.14
   2  -5   9    4.54    1.96
   2  -5  10   81.03    6.87
   2  -5  10   77.91    6.33
   2  -5  10   87.25    6.61
   2  -5  10   98.64    7.02
   2  -5  10   87.32    6.63
   2  -5  11   -0.46    1.48
   2  -5  11   -0.60    1.58
   2  -5  11   -0.13    1.89
   2  -5  11   -0.69    1.34
   2  -5  11   -1.64    1.89
   2  -5  12  124.72    8.48
   2  -5  12  125.62    8.39
   2  -5  12  114.36    8.25
   2  -5  13    8.41    2.66
   2  -5  13    6.11    2.07
   2  -5  13    8.82    2.43
   2  -5  14  291.27   14.13
   2  -5  14  320.71   15.12
   2  -5  15   11.14    3.01
   2  -5  15   13.78    3.70
   2  -5  15   13.28    3.39
   2  -5  16  222.32   11.67
   2  -5  16  232.17   12.74
   2  -5  16  205.13   12.25
   2  -5  17   46.53    4.86
   2  -5  17   55.96    6.10
   2  -5  17   54.86    5.99
   2  -5  18    7.15    2.74
   2  -5  18   -2.84    2.60
   2  -5  19    2.73    2.30
   2  -5  20    7.10    2.51
   2  -5  21    2.93    1.68
   2  -5  22   -0.07    1.22
  -2   4  20   14.50    2.60
  -2   4  20   12.67    2.10
   2  -4 -19    8.38    1.82
  -2   4  19    7.77    2.15
  -2   4  19    2.95    1.61
   2  -4 -18   12.51    2.32
  -2   4  18   12.07    2.72
  -2   4  18   11.41    2.92
   2  -4 -17    8.50    2.02
  -2   4  17    5.88    2.56
  -2   4  17   12.06    3.95
  -2   4  17    5.22    2.17
  -2   4  16   58.19    5.66
  -2   4  16   60.04    6.31
  -2   4  16   58.13    5.80
  -2   4  15   16.38    3.33
  -2   4  15   16.83    3.57
  -2   4  14   24.12    3.73
  -2   4  14   23.01    3.80
  -2   4  13    1.03    1.39
  -2   4  13    5.23    1.97
  -2   4  13    4.32    1.99
  -2   4  13    2.76    1.65
  -2   4  12  166.04    9.58
  -2   4  12  156.62    9.75
  -2   4  12  141.51    9.25
  -2   4  11   34.03    4.08
  -2   4  11   34.43    4.14
  -2   4  11   34.06    4.14
  -2   4  11   35.86    4.06
  -2   4  10    4.64    1.58
  -2   4  10    2.68    1.51
  -2   4  10    4.84    1.45
  -2   4   9   43.79    4.30
  -2   4   9   47.92    4.64
  -2   4   8    6.43    1.52
  -2   4   8    5.75    1.92
  -2   4   7  106.74    6.73
  -2   4   6  767.12   24.20
  -2   4   5  306.14   11.66
   2  -4  -5  262.35   10.84
  -2   4   4 3158.09   80.32
   2  -4  -4 3168.33   81.75
  -2   4   3  244.50    8.16
   2  -4  -3  260.87    9.70
   2  -4  -2  279.66   10.38
   2  -4  -1   57.94    3.92
   2  -4   0  652.56   19.73
   2  -4   1   14.98    2.04
   2  -4   2  311.06   10.97
   2  -4   3  180.16    7.51
   2  -4   4  373.63   12.76
   2  -4   5  286.87   10.51
   2  -4   5  282.07   11.69
   2  -4   6  336.83   13.12
   2  -4   6  312.16   11.62
   2  -4   7  103.57    6.52
   2  -4   7   95.57    5.48
   2  -4   8  821.90   24.55
   2  -4   8  769.05   25.72
   2  -4   9   45.92    4.63
   2  -4   9   44.89    3.94
   2  -4  10   52.85    4.92
   2  -4  11   11.32    2.50
   2  -4  11   10.63    2.44
   2  -4  11   10.07    2.14
   2  -4  12  102.69    7.27
   2  -4  12  119.77    7.99
   2  -4  13   73.72    6.18
   2  -4  13   84.84    6.89
   2  -4  14    0.33    1.63
   2  -4  14    4.18    1.68
   2  -4  15  336.74   15.16
   2  -4  15  354.17   16.32
   2  -4  16   -0.22    1.47
   2  -4  16   -0.21    2.11
   2  -4  17    1.09    2.04
   2  -4  18   28.01    4.13
   2  -4  18   27.17    4.23
   2  -4  19   -0.40    2.11
   2  -4  20    8.62    2.84
   2  -4  21    8.40    2.46
   2  -4  22   26.69    2.97
  -2   3  22   -1.18    0.91
  -2   3  21    9.71    2.06
  -2   3  20   -0.59    1.85
  -2   3  20    2.67    1.76
  -2   3  19   -0.79    1.93
  -2   3  19    0.44    1.53
  -2   3  18   14.83    3.39
  -2   3  18   13.12    3.01
  -2   3  18   15.57    3.19
  -2   3  17   18.93    3.78
  -2   3  17   15.63    3.39
  -2   3  17   11.23    3.18
  -2   3  16    7.88    2.76
  -2   3  16    7.32    2.71
  -2   3  16    4.28    1.95
  -2   3  15  159.86   10.85
  -2   3  15  174.70   10.59
  -2   3  15  177.18   10.76
  -2   3  14  150.12   10.05
  -2   3  14  148.02    9.71
  -2   3  14  152.80    9.65
  -2   3  13    1.76    1.44
  -2   3  13    1.72    1.30
  -2   3  13    0.08    1.25
  -2   3  13    4.03    1.98
  -2   3  12    2.05    1.57
  -2   3  12    3.08    1.40
  -2   3  12    5.21    2.07
  -2   3  12    3.38    1.61
  -2   3  11   40.61    4.38
  -2   3  11   45.60    4.24
  -2   3  11   40.55    4.33
  -2   3  10   -0.53    1.23
  -2   3  10    1.59    1.38
  -2   3   9  122.96    7.21
  -2   3   9  133.54    7.06
  -2   3   8  139.73    7.36
  -2   3   8  137.43    7.16
  -2   3   7  132.93    6.92
  -2   3   7  137.03    6.90
  -2   3   6   10.93    2.02
  -2   3   6   14.60    2.18
   2  -3  -5  840.08   24.47
  -2   3   5  872.39   24.39
  -2   3   4  616.31   17.96
   2  -3  -4  645.08   18.72
  -2   3   3  992.71   27.15
   2  -3  -3 1081.01   28.43
  -2   3   2  654.02   17.76
   2  -3  -2  692.33   19.55
  -2   3   1   29.85    1.39
   2  -3  -1   30.94    2.54
   2  -3   0  115.72    5.24
   2  -3   1   59.63    3.55
   2  -3   2  188.44    7.42
   2  -3   3  620.52   18.65
   2  -3   4   44.98    1.92
   2  -3   4   41.18    3.31
   2  -3   5   80.49    4.88
   2  -3   5   83.91    4.97
   2  -3   6 1328.75   35.99
   2  -3   6 1244.81   36.00
   2  -3   7  452.25   15.40
   2  -3   7  416.95   14.64
   2  -3   8  372.70   13.42
   2  -3   8  349.78   13.68
   2  -3   9   20.16    2.39
   2  -3   9   22.77    2.81
   2  -3   9   19.98    2.78
   2  -3  10   35.67    3.27
   2  -3  10   32.08    3.47
   2  -3  10   33.64    3.72
   2  -3  11  398.87   15.52
   2  -3  11  498.93   17.61
   2  -3  12   63.89    5.76
   2  -3  12   62.89    5.14
   2  -3  12   71.77    5.34
   2  -3  13   35.80    3.93
   2  -3  13   32.63    4.02
   2  -3  14    1.54    1.84
   2  -3  14    1.60    1.79
   2  -3  15    6.97    2.73
   2  -3  15   12.06    2.60
   2  -3  16  134.30    8.91
   2  -3  17   19.31    3.53
   2  -3  18    5.42    2.18
   2  -3  19   25.88    3.81
   2  -3  20   14.33    2.59
   2  -3  21   17.11    3.03
   2  -3  21    9.33    2.08
   2  -3  22    1.41    1.29
   2  -3  22    7.41    1.59
   2  -3  23   -3.17    1.25
  -2   2  23    2.93    1.23
  -2   2  22   26.63    3.29
  -2   2  21    1.69    1.90
  -2   2  20   -2.32    1.99
  -2   2  20    2.22    2.28
  -2   2  19   71.49    6.91
  -2   2  19   67.30    6.48
  -2   2  18   56.90    6.13
  -2   2  18   65.24    6.56
  -2   2  18   65.35    6.49
  -2   2  17   -0.11    2.02
  -2   2  17    3.15    2.37
  -2   2  17    0.97    1.98
  -2   2  16  117.25    8.82
  -2   2  16  121.31    9.12
  -2   2  16  118.56    8.78
  -2   2  15  275.95   14.50
  -2   2  15  257.23   13.65
  -2   2  15  267.78   14.24
  -2   2  15  295.34   14.18
  -2   2  14   93.00    7.51
  -2   2  14   84.54    7.11
  -2   2  14   87.55    7.30
  -2   2  14   88.39    6.95
  -2   2  13    8.85    2.49
  -2   2  13   10.33    2.59
  -2   2  13    9.63    2.52
  -2   2  12   93.19    7.00
  -2   2  12   89.85    6.71
  -2   2  12   93.28    6.63
  -2   2  11   85.75    6.39
  -2   2  11   85.89    5.29
  -2   2  10    9.22    2.45
  -2   2  10    5.82    1.50
  -2   2   9  235.39    9.34
  -2   2   9  223.29   10.23
  -2   2   8  636.66   20.54
  -2   2   8  629.50   19.23
  -2   2   7  203.33    8.58
  -2   2   7  186.89    7.65
  -2   2   6    1.05    1.10
   2  -2  -6    1.90    0.99
  -2   2   5  228.10    8.26
   2  -2  -5  215.27    7.70
  -2   2   4  361.82   11.27
   2  -2  -4  356.66   11.17
  -2   2   3  128.19    4.99
   2  -2  -3  138.11    5.48
   2  -2  -2  644.22   17.77
  -2   2   2  615.71   16.96
   2  -2  -1 9999.00  245.09
  -2   2   1 9917.02  243.93
  -2   2   0 5863.52  144.02
   2  -2   0 5864.21  145.78
   2  -2   1  685.29   19.60
   2  -2   2 3601.60   91.31
   2  -2   3  479.78   14.96
   2  -2   4  127.56    5.94
   2  -2   5  512.43   16.30
   2  -2   6  519.60   16.49
   2  -2   6  663.50   18.61
   2  -2   7  279.62   11.30
   2  -2   7  308.09   10.22
   2  -2   8   93.90    4.86
   2  -2   8   87.00    5.64
   2  -2   9   27.43    3.32
   2  -2  10   28.95    3.64
   2  -2  11   15.15    2.61
   2  -2  12   -0.97    1.32
   2  -2  12    0.97    1.52
   2  -2  13   -0.20    1.69
   2  -2  13   -1.06    1.37
   2  -2  13   -1.79    1.75
   2  -2  13    0.65    1.36
   2  -2  14    2.91    1.62
   2  -2  14   -1.22    1.79
   2  -2  14    3.00    1.71
   2  -2  14    3.96    1.60
   2  -2  15    1.12    1.53
   2  -2  15    3.90    2.07
   2  -2  15   -4.12    2.10
   2  -2  15   -1.23    1.38
   2  -2  16   95.92    7.40
   2  -2  16  112.47    8.09
   2  -2  16   91.88    7.12
   2  -2  17   34.68    4.33
   2  -2  17   46.82    5.23
   2  -2  17   37.57    4.54
   2  -2  18   41.78    4.63
   2  -2  18   47.26    5.18
   2  -2  18   45.76    4.78
   2  -2  19   79.43    6.14
   2  -2  19   79.74    6.08
   2  -2  20   10.75    2.12
   2  -2  21   -1.51    1.48
   2  -2  21   -1.35    1.29
   2  -2  22    0.51    1.34
   2  -2  22    2.07    1.36
   2  -2  23   -0.09    0.95
  -2   1  23   -0.11    1.18
  -2   1  22    3.25    1.60
  -2   1  21   53.94    5.34
  -2   1  20   22.96    4.08
  -2   1  19   35.49    5.04
  -2   1  19   32.07    4.69
  -2   1  18   60.72    6.59
  -2   1  18   56.17    6.17
  -2   1  18   53.64    6.14
  -2   1  17    5.06    2.61
  -2   1  17    8.91    3.09
  -2   1  17    5.76    2.48
  -2   1  16   26.98    4.57
  -2   1  16   27.79    4.42
  -2   1  16   26.36    4.25
  -2   1  16   22.76    3.90
  -2   1  15  137.28    9.47
  -2   1  15  133.46    9.19
  -2   1  15  143.82    9.74
  -2   1  15  142.87    9.32
  -2   1  14  210.86   11.71
  -2   1  14  186.51   10.93
  -2   1  14  197.09   11.28
  -2   1  14  206.77   10.99
  -2   1  13   33.27    4.35
  -2   1  13   33.74    4.03
  -2   1  13   34.33    4.23
  -2   1  13   31.93    4.02
  -2   1  12    0.04    1.67
  -2   1  11  647.58   22.54
  -2   1  10   40.80    4.04
  -2   1  10   35.95    2.80
  -2   1   9    5.51    1.90
  -2   1   9    6.50    1.24
  -2   1   8  565.53   18.04
  -2   1   8  524.92   15.69
  -2   1   7    5.43    1.80
  -2   1   7    3.29    0.95
  -2   1   6   15.69    2.10
   2  -1  -6    9.14    1.24
   2  -1  -5   23.95    1.73
  -2   1   5   26.42    2.40
  -2   1   4  153.73    6.15
   2  -1  -4  159.83    5.52
   2  -1  -3 1365.54   35.44
  -2   1   3 1394.54   36.02
  -2   1   2 4046.34   99.23
   2  -1  -2 3973.91   99.03
  -2   1   1 6724.18  167.41
   2  -1  -1 6859.67  167.79
   2  -1   0  350.15   10.15
  -2   1   0  297.38    9.34
   2  -1   1  828.72   22.25
  -2   1  -1  791.19   21.35
   2  -1   2  133.23    5.42
   2  -1   3  453.67   13.85
   2  -1   4  922.54   25.78
   2  -1   5  163.20    6.99
   2  -1   6   76.17    4.68
   2  -1   7   72.38    4.80
   2  -1   8  156.39    7.72
   2  -1   9    7.67    1.98
   2  -1  10  145.04    7.85
   2  -1  11    8.07    2.05
   2  -1  12   32.78    3.74
   2  -1  12   22.94    3.19
   2  -1  12   25.29    3.41
   2  -1  13    1.16    1.10
   2  -1  13    3.10    1.58
   2  -1  14  101.90    7.28
   2  -1  14  103.39    7.51
   2  -1  15   18.96    3.34
   2  -1  15   24.89    3.93
   2  -1  15   19.51    3.37
   2  -1  16   90.71    6.91
   2  -1  16   89.27    7.49
   2  -1  16   89.27    7.27
   2  -1  17    4.01    1.58
   2  -1  17    7.64    2.78
   2  -1  17    5.83    2.40
   2  -1  18    0.56    1.34
   2  -1  18    1.51    1.63
   2  -1  19    5.87    2.32
   2  -1  19    2.35    1.61
   2  -1  20    6.23    2.02
   2  -1  20    2.78    1.67
   2  -1  21   10.67    2.60
   2  -1  21   10.24    2.08
   2  -1  22    7.38    1.66
  -2   0  23   17.83    2.57
  -2   0  22    7.22    1.91
  -2   0  21    3.59    2.40
  -2   0  20   18.23    3.76
  -2   0  19  134.08    9.47
  -2   0  18  189.33   11.87
  -2   0  18  167.02   10.87
  -2   0  17  173.73   11.46
  -2   0  17  182.73   11.17
  -2   0  16   86.54    7.67
  -2   0  16   82.21    7.62
  -2   0  16   77.88    7.05
  -2   0  16   87.76    7.25
  -2   0  15   17.07    3.44
  -2   0  15   14.55    2.93
  -2   0  15   16.06    3.38
  -2   0  15   16.10    3.27
  -2   0  14  221.21   11.64
  -2   0  14  195.68   11.20
  -2   0  14  204.71   10.87
  -2   0  13  330.96   14.85
  -2   0  13  328.43   14.68
  -2   0  13  306.79   14.15
  -2   0  13  320.74   14.21
  -2   0  12  215.20   11.13
  -2   0  11  297.98   13.14
  -2   0  10   60.79    5.02
  -2   0   9  357.46   13.67
  -2   0   8  199.10    8.85
  -2   0   7  182.17    7.87
  -2   0   7  174.31    5.53
  -2   0   6  475.19   15.22
  -2   0   5   90.03    4.62
   2   0  -5   89.65    3.06
   2   0  -4  127.09    4.10
   2   0  -3   47.80    2.17
   2   0  -2 1399.85   35.89
   2   0  -1  580.30   15.84
   2   0  -1  557.98   15.85
   2   0   0  351.17   10.67
   2   0   1 4411.20  110.26
   2   0   2 2304.97   59.21
   2   0   3  198.51    7.71
   2   0   4   21.96    2.46
   2   0   5  455.29   15.11
   2   0   6   84.75    5.25
   2   0   7  269.61   11.00
   2   0   8  293.45   11.88
   2   0   9   87.05    5.97
   2   0  10    3.94    1.70
   2   0  11   22.06    3.15
   2   0  11   21.57    3.06
   2   0  12   18.16    3.02
   2   0  12   17.20    2.94
   2   0  13   45.08    4.88
   2   0  13   41.66    4.45
   2   0  13   48.20    5.07
   2   0  14  211.94   11.93
   2   0  14  247.47   12.59
   2   0  15   13.59    2.95
   2   0  16   27.89    4.56
   2   0  16   26.42    4.05
   2   0  17   16.03    3.58
   2   0  17   19.89    3.88
   2   0  18   32.32    4.67
   2   0  18   24.53    4.00
   2   0  19    0.67    1.69
   2   0  19   -0.26    1.74
   2   0  20    7.65    2.19
   2   0  20    8.60    2.10
   2   0  21   41.42    3.99
   2   0  21   38.64    3.73
   2   0  22   73.89    4.65
   2   0  22   72.60    4.42
  -2  -1  23   -1.33    1.18
  -2  -1  23    1.09    1.00
  -2  -1  22    1.15    1.23
  -2  -1  22   -3.59    1.85
  -2  -1  21    6.18    1.95
  -2  -1  21    7.73    2.16
  -2  -1  20   39.36    4.67
  -2  -1  19   29.54    4.33
  -2  -1  18   53.13    5.82
  -2  -1  17  121.40    8.85
  -2  -1  16   25.39    4.16
  -2  -1  16   23.75    3.78
  -2  -1  15    4.99    2.52
  -2  -1  15    3.23    1.86
  -2  -1  14   16.00    3.28
  -2  -1  14   20.34    3.37
  -2  -1  13    1.06    1.83
  -2  -1  13    0.93    1.33
  -2  -1  13   -0.24    1.73
  -2  -1  12   77.07    6.37
  -2  -1  11    8.65    2.43
  -2  -1  10  146.93    8.24
  -2  -1   9   62.51    4.86
  -2  -1   8 1071.73   31.36
  -2  -1   7  311.00   11.70
  -2  -1   6  739.22   22.18
  -2  -1   5   58.55    3.98
  -2  -1   4  287.68   10.15
   2   1  -3   35.35    1.76
   2   1  -3   34.97    1.93
   2   1  -2   72.15    3.23
  -2  -1   2   74.05    4.07
   2   1  -1  220.41    7.15
  -2  -1   1  187.82    7.47
   2   1   0   34.86    2.48
  -2  -1   0   37.03    2.70
   2   1   1    3.71    1.18
   2   1   2  101.23    5.08
  -2  -1  -2  105.43    3.49
   2   1   3   22.63    2.56
   2   1   4 1908.76   51.33
   2   1   5   99.07    5.78
   2   1   6  119.47    6.80
   2   1   7  268.83   11.47
   2   1   8  190.20    9.50
   2   1   9    9.99    2.31
   2   1  10   17.32    3.07
   2   1  10   18.57    2.95
   2   1  11  149.06    9.20
   2   1  11  153.31    9.14
   2   1  12   74.96    6.46
   2   1  12   79.73    6.45
   2   1  13   22.56    3.80
   2   1  13   18.41    3.26
   2   1  14  144.97    9.96
   2   1  14  161.52   10.03
   2   1  15    8.08    2.86
   2   1  16   34.92    4.86
   2   1  17   12.74    3.47
   2   1  17   19.90    3.80
   2   1  18   13.50    3.22
   2   1  18   16.15    3.38
   2   1  19   57.02    5.42
   2   1  19   65.19    5.64
   2   1  20    5.99    2.11
   2   1  20    5.75    2.07
   2   1  20    2.51    1.51
   2   1  21   22.09    2.60
   2   1  21   26.94    2.93
   2   1  21   29.51    3.04
  -2  -2  23    5.91    1.58
  -2  -2  22    3.46    1.36
  -2  -2  22    4.59    1.40
  -2  -2  21   46.84    4.21
  -2  -2  21    9.52    2.16
  -2  -2  20   23.88    3.27
  -2  -2  20   21.73    3.25
  -2  -2  19    0.94    1.53
  -2  -2  19    2.25    1.60
  -2  -2  18   -2.48    2.18
  -2  -2  18    1.42    1.79
  -2  -2  17  117.81    8.18
  -2  -2  16  374.11   16.81
  -2  -2  16  426.85   18.90
  -2  -2  15  485.85   19.84
  -2  -2  15  513.17   20.11
  -2  -2  15  549.22   21.84
  -2  -2  14  138.33    8.85
  -2  -2  14  150.41    9.05
  -2  -2  14  127.04    9.06
  -2  -2  13   11.36    2.72
  -2  -2  13   13.90    2.96
  -2  -2  13   11.45    2.85
  -2  -2  12  334.53   14.70
  -2  -2  12  313.27   14.05
  -2  -2  11  127.11    7.94
  -2  -2  10   86.32    6.21
  -2  -2   9  323.92   13.16
  -2  -2   8  130.95    7.21
  -2  -2   7  984.49   29.14
  -2  -2   6    0.44    1.25
  -2  -2   5  102.36    5.66
  -2  -2   4  310.12   11.52
   2   2  -4  327.37    9.36
   2   2  -3  466.25   13.39
  -2  -2   3  463.00   15.00
  -2  -2   2  898.84   25.82
   2   2  -2  909.40   24.67
   2   2  -1  230.37    8.30
  -2  -2   1  239.73    8.96
   2   2   0  145.89    6.28
  -2  -2  -1  495.93   14.66
   2   2   1  521.17   16.17
  -2  -2  -2   35.98    2.23
   2   2   2   34.72    3.34
   2   2   3  132.69    6.97
   2   2   4 1762.03   48.63
   2   2   5  212.36    9.75
   2   2   6  475.63   17.40
   2   2   7   45.27    4.62
   2   2   8   12.10    2.74
   2   2   9   19.68    3.55
   2   2   9   22.28    3.14
   2   2  10   99.09    7.62
   2   2  10   93.89    7.02
   2   2  11    2.38    1.45
   2   2  11    4.18    2.04
   2   2  12  265.95   13.95
   2   2  12  248.32   12.85
   2   2  13    5.20    1.90
   2   2  13    4.95    2.18
   2   2  14   87.07    7.35
   2   2  15    1.90    2.06
   2   2  16    2.01    1.85
   2   2  17    4.96    2.58
   2   2  18    1.64    1.79
   2   2  18    3.81    1.94
   2   2  19    0.46    1.38
   2   2  19   -0.49    1.15
  -2  -2 -19    1.39    0.99
   2   2  19   -0.82    1.32
   2   2  20    4.52    1.55
   2   2  20    3.76    1.32
   2   2  20    2.88    1.31
  -2  -3  23    2.77    1.10
  -2  -3  22   -0.28    1.10
  -2  -3  22    0.44    1.02
  -2  -3  21    4.36    1.73
  -2  -3  21    4.47    1.77
  -2  -3  20   10.57    2.28
  -2  -3  19    1.95    2.08
  -2  -3  18    4.54    1.88
  -2  -3  17   69.27    6.25
  -2  -3  16    1.74    1.98
  -2  -3  15    3.16    1.81
  -2  -3  15    2.54    2.21
  -2  -3  15    2.41    1.71
  -2  -3  14   19.21    3.56
  -2  -3  14   15.97    3.41
  -2  -3  14   19.11    3.38
  -2  -3  13  412.61   17.64
  -2  -3  13  408.53   17.68
  -2  -3  13  423.58   17.17
  -2  -3  12  118.64    8.05
  -2  -3  12  115.42    8.03
  -2  -3  12  116.60    7.64
  -2  -3  11   10.32    2.43
  -2  -3  11   10.12    2.37
  -2  -3  11    6.40    1.68
  -2  -3  10   31.10    3.62
  -2  -3   9  186.61    9.32
  -2  -3   8    6.59    1.79
  -2  -3   7   27.35    3.12
  -2  -3   6   32.50    3.28
  -2  -3   5  273.06   10.83
  -2  -3   4   71.49    4.65
   2   3  -3   48.47    2.94
  -2  -3   3   33.85    3.19
  -2  -3   2  115.65    6.19
   2   3  -2  126.93    5.61
  -2  -3   2  111.06    6.00
  -2  -3   1  379.02   12.98
   2   3  -1  378.54   12.84
  -2  -3   0   59.97    3.85
   2   3   0   60.81    4.17
  -2  -3  -1  207.79    8.13
   2   3   1  201.51    9.21
   2   3   2   50.90    4.37
   2   3   3   17.31    2.67
   2   3   4   78.98    5.79
   2   3   5   47.52    4.74
   2   3   6  131.81    8.27
   2   3   7    8.34    2.51
   2   3   7   10.45    2.41
   2   3   8   14.81    3.29
   2   3   8   10.79    2.36
   2   3   9   36.92    4.69
   2   3   9   28.64    3.77
   2   3  10   68.28    6.57
   2   3  10   72.92    6.07
   2   3  11   -0.95    2.23
   2   3  11   -0.54    1.48
   2   3  12   14.86    3.44
   2   3  13   21.12    3.75
   2   3  14   33.74    4.38
   2   3  15    9.64    2.67
   2   3  16    9.67    2.59
   2   3  17    0.88    1.24
   2   3  17    4.55    1.82
   2   3  18   37.61    4.22
  -2  -3 -18   28.13    2.92
   2   3  18   35.09    3.20
   2   3  18   37.71    3.73
   2   3  19   19.78    2.53
   2   3  19   21.43    2.48
  -2  -4  21    3.15    1.26
  -2  -4  21    5.59    1.61
  -2  -4  20    6.22    1.75
  -2  -4  20    9.91    2.22
  -2  -4  19    8.17    1.81
  -2  -4  19   10.27    2.44
  -2  -4  18   33.99    4.80
  -2  -4  18   24.04    3.53
  -2  -4  17    4.08    2.05
  -2  -4  17    2.58    1.85
  -2  -4  16   61.09    5.79
  -2  -4  16   75.16    6.89
  -2  -4  15   15.51    3.51
  -2  -4  15   22.58    3.80
  -2  -4  15   21.51    3.75
  -2  -4  14   47.84    5.86
  -2  -4  14   50.11    6.15
  -2  -4  14   51.52    5.35
  -2  -4  14   55.30    5.79
  -2  -4  13  259.77   12.80
  -2  -4  13  222.48   12.51
  -2  -4  12  131.92    8.98
  -2  -4  12  116.02    8.03
  -2  -4  11   39.83    4.65
  -2  -4  11   35.88    4.16
  -2  -4  11   32.71    4.01
  -2  -4  11   27.03    3.73
  -2  -4  10   14.36    2.67
  -2  -4  10   15.73    3.30
  -2  -4  10   12.30    2.45
  -2  -4  10   12.94    2.37
  -2  -4   9  110.92    7.96
  -2  -4   9   77.48    6.07
  -2  -4   9   89.43    6.49
  -2  -4   9  131.31    7.81
  -2  -4   8   30.20    3.99
  -2  -4   8   33.21    3.75
  -2  -4   7  225.68   10.38
  -2  -4   6    3.78    1.53
  -2  -4   6    1.32    1.47
  -2  -4   5   44.49    4.62
  -2  -4   5   55.22    4.33
  -2  -4   4   15.68    2.18
  -2  -4   4   16.67    2.82
  -2  -4   3    4.95    1.81
  -2  -4   2  383.96   14.76
   2   4  -1    4.92    1.55
  -2  -4   1    4.14    1.59
   2   4   0    0.28    1.05
  -2  -4   0    0.07    0.99
   2   4   1   54.85    4.79
   2   4   2   13.17    2.65
   2   4   3    0.95    1.26
   2   4   4   87.86    6.65
  -2  -4  -4   87.15    5.79
   2   4   5   11.73    2.94
   2   4   6   29.85    4.09
   2   4   7  447.91   18.81
   2   4   7  410.07   16.78
   2   4   8  263.00   13.88
   2   4   8  253.71   12.23
   2   4   9   74.92    7.13
   2   4   9   66.29    5.73
   2   4  10   55.33    5.36
   2   4  11  106.88    7.55
   2   4  12   48.41    4.99
   2   4  13    2.40    1.82
   2   4  14    3.70    1.70
  -2  -4 -15    1.08    1.31
   2   4  15    1.32    1.48
  -2  -4 -16    0.82    1.17
   2   4  16   -0.32    1.18
   2   4  17    1.88    1.60
  -2  -4 -17    2.07    1.10
   2   4  17    2.76    1.22
   2   4  18    9.86    1.86
  -2  -5  21    5.33    1.62
  -2  -5  20    5.83    1.71
  -2  -5  19    9.16    2.21
  -2  -5  18    2.58    1.87
  -2  -5  17    2.45    1.60
  -2  -5  16    2.58    2.16
  -2  -5  15    8.24    2.24
  -2  -5  15    5.87    2.11
  -2  -5  14    8.54    3.01
  -2  -5  14    9.32    2.34
  -2  -5  14    8.31    2.57
  -2  -5  13    7.10    3.03
  -2  -5  13    6.66    2.13
  -2  -5  13    5.11    2.11
  -2  -5  12   51.66    6.10
  -2  -5  12   47.43    5.97
  -2  -5  12   46.49    4.58
  -2  -5  12   52.53    5.40
  -2  -5  11   13.82    2.94
  -2  -5  11   13.41    3.52
  -2  -5  11   13.94    3.28
  -2  -5  10    4.81    1.92
  -2  -5  10    2.88    2.11
  -2  -5  10    7.07    2.68
  -2  -5  10    5.44    1.74
  -2  -5   9   17.62    2.89
  -2  -5   9   26.16    4.23
  -2  -5   9   24.78    4.06
  -2  -5   9   22.84    4.13
  -2  -5   8   13.29    3.06
  -2  -5   8   13.58    2.59
  -2  -5   8   12.01    2.82
  -2  -5   8   19.26    3.61
  -2  -5   7    2.89    1.50
  -2  -5   7    1.36    1.60
  -2  -5   7    3.41    1.94
  -2  -5   7    5.40    2.13
  -2  -5   7    3.48    1.93
  -2  -5   6   50.80    5.41
  -2  -5   6   48.48    4.77
  -2  -5   6   49.05    4.94
  -2  -5   6   56.76    5.61
  -2  -5   6   47.34    5.56
  -2  -5   5   15.71    3.24
  -2  -5   5   16.94    2.83
  -2  -5   5   15.05    2.87
  -2  -5   5   13.26    2.60
  -2  -5   5   12.84    2.47
  -2  -5   4    0.15    1.66
  -2  -5   4    0.67    1.28
  -2  -5   4    1.66    1.86
  -2  -5   4   -0.69    1.57
  -2  -5   3   -0.50    1.14
  -2  -5   3    0.07    1.39
  -2  -5   3    0.95    1.21
  -2  -5   2  116.11    7.98
  -2  -5   2  135.84    8.37
  -2  -5   2  142.32    8.12
  -2  -5   1    9.58    2.38
  -2  -5   1   13.83    2.42
  -2  -5   1   14.55    2.43
  -2  -5   1   12.24    2.68
  -2  -5   0   28.68    3.84
  -2  -5   0   28.48    3.27
  -2  -5   0   21.72    3.18
  -2  -5   0   28.60    3.73
  -2  -5  -1   60.05    5.53
  -2  -5  -1   70.75    5.78
  -2  -5  -1   65.27    4.95
   2   5   1   70.67    5.96
  -2  -5  -1   69.47    5.78
  -2  -5  -2   17.22    2.60
  -2  -5  -2   20.97    3.27
  -2  -5  -2   18.94    2.97
   2   5   2   19.81    3.29
  -2  -5  -3   -0.10    1.40
  -2  -5  -3    0.44    1.14
  -2  -5  -3    2.42    1.29
   2   5   3   -0.71    1.43
  -2  -5  -4  202.91   10.88
   2   5   4  186.50   11.11
  -2  -5  -4  183.90   10.73
  -2  -5  -5   15.63    3.31
   2   5   5   19.39    3.87
  -2  -5  -5   16.18    3.20
  -2  -5  -6   38.11    4.70
   2   5   6   34.65    4.69
  -2  -5  -6   31.16    4.13
  -2  -5  -7  174.18   10.67
  -2  -5  -7  183.75   10.52
  -2  -5  -8   72.43    6.48
  -2  -5  -8   67.07    5.94
  -2  -5  -9    2.42    2.15
  -2  -5  -9   -1.90    1.41
  -2  -5 -10   18.09    3.54
  -2  -5 -10   17.00    2.78
  -2  -5 -11    2.63    2.07
  -2  -5 -11    2.74    1.65
  -2  -5 -12   23.72    3.75
  -2  -5 -13   -1.41    1.65
  -2  -5 -14   -0.47    1.30
  -2  -5 -15   27.27    3.03
  -2  -5 -16    2.83    1.11
  -2  -6  20    9.03    1.78
  -2  -6  19   17.50    2.64
  -2  -6  18   15.38    2.78
  -2  -6  17    1.91    1.63
  -2  -6  16    2.50    2.13
  -2  -6  15   23.48    4.15
  -2  -6  14    9.20    2.86
  -2  -6  13    9.84    3.16
  -2  -6  12   15.75    3.46
  -2  -6  11   20.49    4.04
  -2  -6  11   22.77    4.09
  -2  -6  10   95.06    7.90
  -2  -6  10  107.78    8.79
  -2  -6   9   22.91    3.59
  -2  -6   9   19.69    3.39
  -2  -6   9   31.05    4.50
  -2  -6   8   18.31    3.34
  -2  -6   8   23.98    3.88
  -2  -6   7   73.37    7.07
  -2  -6   7   73.59    6.51
  -2  -6   7   69.18    6.42
  -2  -6   6   61.20    6.45
  -2  -6   6   60.22    5.84
  -2  -6   6   60.96    5.84
  -2  -6   6   43.51    5.38
  -2  -6   5    4.01    1.86
  -2  -6   5    3.35    1.80
  -2  -6   5    5.23    2.24
  -2  -6   5    5.07    2.37
  -2  -6   4   91.56    7.23
  -2  -6   4   90.17    7.14
  -2  -6   3   41.68    4.91
  -2  -6   3   37.98    4.69
  -2  -6   2    2.79    1.16
  -2  -6   2    3.78    1.82
  -2  -6   1   47.35    5.19
  -2  -6   1   64.79    6.07
  -2  -6   1   64.69    5.55
  -2  -6   0  118.45    8.47
  -2  -6   0  129.61    8.66
  -2  -6   0  117.51    7.94
  -2  -6  -1    1.01    1.40
  -2  -6  -1   -1.17    1.68
  -2  -6  -2  338.55   15.83
  -2  -6  -2  338.35   15.35
  -2  -6  -3   32.07    4.03
  -2  -6  -3   30.18    4.26
  -2  -6  -4   43.49    5.37
  -2  -6  -4   33.48    4.43
  -2  -6  -5   31.75    4.49
  -2  -6  -5   29.85    4.21
  -2  -6  -6    1.29    1.81
  -2  -6  -6    1.53    1.52
  -2  -6  -7    6.64    2.64
  -2  -6  -7    5.27    2.05
  -2  -6  -8    1.56    1.96
  -2  -6  -8    1.04    1.34
  -2  -6  -9   16.54    3.23
  -2  -6  -9   11.81    2.36
  -2  -6 -10   11.95    2.75
  -2  -6 -10   15.05    2.39
  -2  -6 -11    4.28    2.11
  -2  -6 -12   84.16    5.82
  -2  -6 -13    5.19    1.74
  -2  -6 -14    5.15    1.40
  -2  -7  18    4.39    1.38
  -2  -7  17   -0.40    1.34
  -2  -7  16   47.59    4.48
  -2  -7  15   14.14    2.83
  -2  -7  14    0.42    1.64
  -2  -7  13   -0.28    2.11
  -2  -7  12    2.60    2.24
  -2  -7  11    9.52    2.26
  -2  -7  11   12.40    3.11
  -2  -7  10    4.35    2.35
  -2  -7   9   17.60    3.50
  -2  -7   8    1.17    2.28
  -2  -7   8    0.39    1.45
  -2  -7   7   40.15    4.98
  -2  -7   7   34.38    4.52
  -2  -7   6    5.00    2.25
  -2  -7   6    6.37    2.37
  -2  -7   5   23.80    4.24
  -2  -7   5   22.37    3.86
  -2  -7   4   30.50    4.36
  -2  -7   4   24.12    3.93
  -2  -7   3   18.40    3.74
  -2  -7   3    9.86    2.61
  -2  -7   2   26.55    4.09
  -2  -7   2   27.46    3.71
  -2  -7   2   22.39    4.03
  -2  -7   1   49.61    5.54
  -2  -7   1   45.40    4.72
  -2  -7   0    8.21    2.20
  -2  -7   0   12.04    3.14
  -2  -7  -1    7.88    2.54
  -2  -7  -1    8.00    2.63
  -2  -7  -2   33.19    4.15
  -2  -7  -2   33.95    4.51
  -2  -7  -3   29.59    4.05
  -2  -7  -3   29.47    4.42
  -2  -7  -4    7.32    2.00
  -2  -7  -4    7.82    2.78
  -2  -7  -4    5.30    2.19
  -2  -7  -5    8.90    2.55
  -2  -7  -5   10.37    2.54
  -2  -7  -6   18.49    3.30
  -2  -7  -6   16.66    2.82
  -2  -7  -7   35.09    3.83
  -2  -7  -7   45.23    4.74
  -2  -7  -8    3.44    2.17
  -2  -7  -8    2.79    1.34
  -2  -7  -9    5.82    1.40
  -2  -7  -9    6.86    1.87
  -2  -7  -9    9.49    1.65
  -2  -7 -10    5.53    1.31
  -2  -7 -10    4.34    1.68
  -2  -7 -11    1.54    1.11
  -2  -8  15    0.80    1.01
  -2  -8  14    4.54    1.50
  -2  -8  13   18.65    2.78
  -2  -8  12   41.23    4.21
  -2  -8  11    2.19    1.30
  -2  -8  11    2.49    1.73
  -2  -8  10    3.60    1.59
  -2  -8  10    1.55    1.68
  -2  -8   9    2.19    1.37
  -2  -8   9    1.32    1.64
  -2  -8   8    4.44    1.86
  -2  -8   8    5.53    2.07
  -2  -8   7   33.65    4.15
  -2  -8   7   33.19    4.15
  -2  -8   6  141.94    8.58
  -2  -8   6  132.69    8.42
  -2  -8   5   97.22    6.89
  -2  -8   5   89.07    6.95
  -2  -8   4   44.97    4.88
  -2  -8   3   37.13    4.58
  -2  -8   2   20.71    3.53
  -2  -8   1    0.10    1.62
  -2  -8   1    1.56    1.06
  -2  -8   1   -1.04    1.99
  -2  -8   0   12.71    2.87
  -2  -8   0    8.79    1.96
  -2  -8   0   13.55    2.90
  -2  -8  -1   10.84    2.34
  -2  -8  -1   14.22    2.46
  -2  -8  -1   14.36    2.87
  -2  -8  -2    3.50    1.61
  -2  -8  -2    0.78    1.20
  -2  -8  -2    3.78    1.77
  -2  -8  -3    1.59    1.17
  -2  -8  -3    2.20    1.44
  -2  -8  -3    0.15    1.45
  -2  -8  -4   -2.48    1.56
  -2  -8  -4    3.59    1.41
  -2  -8  -5    1.83    1.25
  -2  -8  -5   -0.80    1.12
  -2  -8  -6    2.10    1.33
  -2  -8  -6   -0.44    0.94
  -2  -8  -7    3.21    1.27
  -2  -9   9    5.65    1.38
  -2  -9   8    6.71    1.57
  -2  -9   7   49.38    3.98
  -2  -9   6   24.69    2.88
  -2  -9   5   20.47    2.73
  -2  -9   4    5.08    1.71
  -2  -9   3   15.52    2.48
  -2  -9   2    3.22    1.39
  -2  -9   1    4.90    1.66
  -2  -9   0    9.30    1.72
   3 -11  -1   23.70    2.66
   3 -11   0   17.98    2.51
   3 -11   1    0.77    1.24
   3 -11   2   -1.27    1.63
   3 -11   3    0.63    1.29
   3 -11   4   -1.40    1.46
   3 -11   5    7.75    1.98
   3 -11   6   23.18    3.16
   3 -11   7    8.01    2.08
   3 -10  -7    8.70    1.69
   3 -10  -6    4.71    1.55
   3 -10  -5    4.75    1.65
   3 -10  -4    0.36    1.42
   3 -10  -3    1.67    1.40
   3 -10  -2    2.74    1.83
   3 -10  -1    1.77    1.81
   3 -10   0   11.11    2.73
   3 -10   1   52.43    5.37
   3 -10   2    1.15    2.22
   3 -10   3   19.73    3.80
   3 -10   4    1.83    2.21
   3 -10   5    4.03    2.66
   3 -10   6    6.27    2.69
   3 -10   7    4.12    2.12
   3 -10   8   -0.20    1.62
   3 -10   8   -0.39    2.05
   3 -10   9    1.58    1.34
   3 -10   9    3.31    2.33
   3 -10  10    8.36    2.18
   3 -10  11    1.66    1.20
   3 -10  12    4.73    1.66
   3 -10  13    0.96    1.18
   3 -10  14    0.84    1.07
   3  -9 -12    1.25    0.94
   3  -9 -11    6.68    1.77
   3  -9 -10    4.74    1.89
   3  -9 -10   -1.28    1.15
   3  -9  -9    9.97    2.42
   3  -9  -9   14.04    2.55
   3  -9  -9   11.39    2.00
   3  -9  -8   -1.07    1.41
   3  -9  -8   -2.98    1.66
   3  -9  -8    1.24    1.44
   3  -9  -7   24.59    3.51
   3  -9  -7   30.22    3.95
   3  -9  -7   24.49    3.26
   3  -9  -6   12.86    2.58
   3  -9  -6   17.34    3.34
   3  -9  -6   11.33    2.54
   3  -9  -5   24.39    3.54
   3  -9  -5   24.57    3.62
   3  -9  -5   24.77    3.78
   3  -9  -4   26.52    3.64
   3  -9  -4   23.66    4.07
   3  -9  -4   26.46    4.15
   3  -9  -3   -1.46    2.12
   3  -9  -3    5.93    2.39
   3  -9  -3    5.41    2.74
   3  -9  -3   -2.33    2.28
   3  -9  -2   62.61    6.26
   3  -9  -2   57.54    6.30
   3  -9  -2   62.57    6.11
   3  -9  -1  147.09    9.79
   3  -9  -1  145.15   10.12
   3  -9  -1  156.43   10.06
   3  -9   0   52.96    6.07
   3  -9   0   50.13    5.88
   3  -9   0   52.08    5.79
   3  -9   1   52.35    6.35
   3  -9   1   52.50    5.89
   3  -9   2    2.63    2.67
   3  -9   2    2.08    2.38
   3  -9   3    0.86    2.76
   3  -9   3    0.89    2.16
   3  -9   4    0.70    2.59
   3  -9   4    2.17    2.34
   3  -9   5   12.55    3.17
   3  -9   5   11.79    3.89
   3  -9   6   94.38    7.08
   3  -9   6   83.49    7.42
   3  -9   6   96.19    8.19
   3  -9   7    1.97    1.64
   3  -9   7    3.02    2.39
   3  -9   7    0.52    2.12
   3  -9   8   11.55    2.64
   3  -9   8   12.68    3.39
   3  -9   9    3.75    2.36
   3  -9   9   -1.12    2.44
   3  -9  10   14.70    2.93
   3  -9  10   14.63    3.40
   3  -9  11  108.08    7.58
   3  -9  11   82.88    7.24
   3  -9  12   49.45    5.21
   3  -9  13    1.23    1.60
   3  -9  14   71.42    5.52
   3  -9  15   11.41    2.34
   3  -9  16    1.36    1.45
   3  -8 -15   15.79    2.21
   3  -8 -14    5.57    1.77
   3  -8 -13   -0.09    1.44
   3  -8 -12   16.34    2.98
   3  -8 -11    1.00    1.72
   3  -8 -11    1.55    1.41
   3  -8 -11    5.74    1.65
   3  -8 -10    2.44    2.35
   3  -8 -10    1.80    1.22
   3  -8 -10    2.26    1.84
   3  -8  -9    0.07    2.05
   3  -8  -9   -2.51    1.68
   3  -8  -8    3.73    2.39
   3  -8  -8   -0.55    1.81
   3  -8  -8    0.37    1.71
   3  -8  -7   85.08    7.40
   3  -8  -7   90.53    7.42
   3  -8  -7   78.28    6.81
   3  -8  -6   27.62    4.26
   3  -8  -6   29.96    4.37
   3  -8  -6   33.79    4.58
   3  -8  -5   45.12    5.33
   3  -8  -5   57.50    5.75
   3  -8  -5   56.50    5.93
   3  -8  -5   65.01    6.43
   3  -8  -4  123.80    8.69
   3  -8  -4  142.77    9.39
   3  -8  -4  144.45    9.73
   3  -8  -4  152.31    9.89
   3  -8  -3   -2.56    1.82
   3  -8  -3    1.15    1.91
   3  -8  -3    0.79    2.10
   3  -8  -2  127.50    9.06
   3  -8  -2  131.31    8.64
  -3   8   2  141.36    9.47
   3  -8  -2  132.36    9.48
   3  -8  -2  130.42    9.08
   3  -8  -1   63.43    6.36
   3  -8  -1   65.37    5.87
  -3   8   1   65.95    6.33
   3  -8  -1   66.77    6.66
   3  -8  -1   64.17    6.49
   3  -8   0    2.51    1.85
  -3   8   0    6.91    2.37
   3  -8   0    5.03    2.03
   3  -8   0    6.88    2.82
   3  -8   1    7.45    2.90
  -3   8  -1    4.57    1.34
   3  -8   1    3.52    1.85
   3  -8   1    7.00    2.45
  -3   8  -2   18.08    3.37
   3  -8   2   19.59    4.32
   3  -8   2   17.55    3.56
   3  -8   3    9.58    3.12
   3  -8   3   13.06    3.34
   3  -8   4   13.38    3.35
   3  -8   4   20.96    3.34
   3  -8   4   12.77    2.81
   3  -8   5    6.12    2.81
   3  -8   5    5.20    2.13
   3  -8   5    3.51    2.05
   3  -8   6  125.32    8.44
   3  -8   6  123.60    8.95
   3  -8   6  131.40    9.30
   3  -8   7    7.77    2.74
   3  -8   7   10.73    2.88
   3  -8   7    7.61    2.77
   3  -8   8   60.41    6.09
   3  -8   8   68.60    6.22
   3  -8   8   57.31    6.20
   3  -8   9    0.22    2.12
   3  -8   9   -2.60    2.50
   3  -8  10   11.77    3.23
   3  -8  10   12.70    3.78
   3  -8  11   78.10    7.06
   3  -8  11   71.41    6.78
   3  -8  12   14.46    3.24
   3  -8  13   26.26    4.33
   3  -8  14    2.12    2.24
   3  -8  15   17.18    3.17
   3  -8  16    1.20    2.30
   3  -8  17    0.66    1.33
   3  -8  18   56.86    4.15
   3  -7 -17   13.84    1.99
   3  -7 -16   34.29    3.40
   3  -7 -15   47.82    4.50
   3  -7 -14   12.56    2.88
   3  -7 -13   15.08    3.24
   3  -7 -13   10.63    2.26
   3  -7 -12   14.22    3.39
   3  -7 -12   11.58    2.48
   3  -7 -11   -2.35    2.49
   3  -7 -11    0.23    1.23
   3  -7 -11   -1.59    1.66
   3  -7 -10    1.26    2.41
   3  -7 -10    1.01    1.33
   3  -7 -10   -0.60    1.89
   3  -7  -9   19.28    3.95
   3  -7  -9   24.60    3.66
   3  -7  -9   18.85    3.31
   3  -7  -8    5.77    2.60
   3  -7  -8    9.52    2.26
   3  -7  -8   10.46    2.79
   3  -7  -7   23.05    3.79
  -3   7   7   20.36    3.78
   3  -7  -7   25.12    4.01
   3  -7  -7   20.77    3.95
   3  -7  -6   25.67    4.19
  -3   7   6   24.36    4.04
   3  -7  -6   24.56    3.79
   3  -7  -6   25.12    4.10
   3  -7  -5   11.04    2.57
   3  -7  -5   12.91    2.94
  -3   7   5   13.28    3.06
   3  -7  -5   11.60    2.80
   3  -7  -5   16.80    3.54
   3  -7  -4   37.19    4.55
   3  -7  -4   38.71    4.50
  -3   7   4   38.51    4.79
   3  -7  -4   42.65    4.87
   3  -7  -4   42.16    5.09
   3  -7  -3   22.70    3.88
   3  -7  -3   27.34    3.74
  -3   7   3   24.20    3.74
   3  -7  -3   23.29    3.57
   3  -7  -3   25.29    3.70
   3  -7  -2    4.51    2.17
   3  -7  -2    2.76    1.82
  -3   7   2    0.36    1.60
   3  -7  -2    2.47    1.89
   3  -7  -2    1.61    1.54
   3  -7  -1   13.86    2.54
   3  -7  -1   15.32    2.81
  -3   7   1   13.49    2.86
   3  -7  -1   13.11    2.32
   3  -7  -1   11.65    2.65
   3  -7  -1   13.67    2.83
   3  -7   0  148.57    9.39
   3  -7   0  134.79    8.37
   3  -7   0  152.35    8.61
   3  -7   0  155.61    9.53
   3  -7   0  156.26    9.55
   3  -7   1    5.81    1.94
   3  -7   1    2.27    1.55
   3  -7   1    0.50    1.59
   3  -7   1    3.53    2.04
   3  -7   2  368.33   16.32
   3  -7   2  334.49   14.08
   3  -7   2  363.97   16.00
   3  -7   2  352.14   15.60
   3  -7   3  151.52    8.43
   3  -7   3  153.64    9.61
   3  -7   3  156.34    8.96
   3  -7   3  164.83    9.73
   3  -7   4   43.87    4.32
   3  -7   4   38.26    4.37
   3  -7   4   40.57    4.93
   3  -7   4   47.86    5.05
   3  -7   5   64.54    5.17
   3  -7   5   57.26    5.78
   3  -7   5   54.57    5.26
   3  -7   5   68.07    6.12
   3  -7   6    4.97    2.14
   3  -7   6    3.06    1.76
   3  -7   6   -0.79    1.51
   3  -7   7   47.42    5.20
   3  -7   7   48.15    5.08
   3  -7   7   56.50    5.64
   3  -7   8   42.86    4.80
   3  -7   8   40.92    4.97
   3  -7   8   42.32    5.03
   3  -7   8   54.63    5.29
   3  -7   9   90.68    6.80
   3  -7   9   75.67    6.72
   3  -7   9   85.25    7.31
   3  -7   9   73.83    6.54
   3  -7  10   88.88    7.03
   3  -7  10   71.13    6.99
   3  -7  10   66.04    6.43
   3  -7  10   69.91    6.47
   3  -7  11   25.76    4.27
   3  -7  11   29.62    4.17
   3  -7  11   22.49    3.74
   3  -7  11   31.08    4.36
   3  -7  12   81.39    7.30
   3  -7  12   65.61    6.82
   3  -7  13    0.72    2.04
   3  -7  13   -0.05    1.84
   3  -7  14   13.86    3.50
   3  -7  14   12.86    3.19
   3  -7  15   56.71    5.84
   3  -7  15   58.17    5.87
   3  -7  16   65.12    5.89
   3  -7  16   66.12    6.03
   3  -7  17    9.29    2.28
   3  -7  17    8.50    2.30
   3  -7  18   11.56    2.19
   3  -7  18   11.90    2.28
   3  -7  19    2.83    1.16
   3  -7  19    7.89    1.86
   3  -6 -18    5.13    1.40
   3  -6 -17   15.03    2.49
   3  -6 -16   -0.17    1.41
   3  -6 -15    1.77    2.05
   3  -6 -14   92.77    7.49
   3  -6 -14   96.38    7.16
   3  -6 -13   14.21    3.62
   3  -6 -13   13.40    3.03
   3  -6 -12    8.86    2.95
   3  -6 -12    9.79    2.81
   3  -6 -11    0.91    1.69
   3  -6 -11    2.01    1.61
  -3   6  10    5.39    2.17
   3  -6 -10    4.11    2.66
   3  -6 -10    3.79    1.88
   3  -6  -9    0.99    1.93
  -3   6   9   -0.47    1.68
   3  -6  -9    0.20    1.41
   3  -6  -9   -1.61    1.63
   3  -6  -8   77.04    6.69
  -3   6   8   73.13    6.49
   3  -6  -8   76.74    6.28
   3  -6  -7  108.25    7.71
  -3   6   7  104.23    7.74
   3  -6  -7   99.11    7.24
   3  -6  -7   88.64    7.42
   3  -6  -6   60.35    5.50
   3  -6  -6   51.60    4.78
  -3   6   6   57.51    5.52
   3  -6  -6   52.97    5.02
   3  -6  -6   43.75    5.17
   3  -6  -5   -2.97    1.85
   3  -6  -5   -0.56    1.21
  -3   6   5    1.38    1.70
   3  -6  -5   -0.31    1.00
   3  -6  -5    1.35    1.40
   3  -6  -4   95.67    6.61
   3  -6  -4  102.02    6.94
  -3   6   4   91.63    6.93
   3  -6  -4   94.11    6.49
   3  -6  -4   99.12    6.84
   3  -6  -4   90.05    7.03
   3  -6  -3  211.46   10.58
   3  -6  -3  232.95   11.01
   3  -6  -3  217.66   10.45
   3  -6  -3  208.02   10.64
   3  -6  -3  226.10   11.42
   3  -6  -2   49.28    4.23
   3  -6  -2    5.05    1.69
   3  -6  -1  248.55   11.11
   3  -6   0  329.00   13.20
   3  -6   1  361.52   14.09
   3  -6   2  458.24   16.77
   3  -6   3   42.07    3.98
   3  -6   4   25.44    3.26
   3  -6   5  304.98   12.78
   3  -6   5  302.05   13.37
   3  -6   5  313.96   13.94
   3  -6   5  305.34   13.50
   3  -6   6   44.14    4.20
   3  -6   6   42.84    4.82
   3  -6   6   44.78    4.47
   3  -6   6   34.07    3.99
   3  -6   6   43.64    4.18
   3  -6   7   92.06    6.23
   3  -6   7   87.39    6.25
   3  -6   7   86.50    6.83
   3  -6   7   90.54    6.55
   3  -6   7   78.20    6.36
   3  -6   7  105.40    6.95
   3  -6   8   20.00    3.51
   3  -6   8   11.32    2.53
   3  -6   8   18.66    3.04
   3  -6   8   21.07    3.53
   3  -6   8   12.81    2.58
   3  -6   9   64.51    5.83
   3  -6   9   63.95    5.95
   3  -6   9   75.36    6.26
   3  -6   9   58.18    5.62
   3  -6  10   19.77    3.53
   3  -6  10   20.39    3.35
   3  -6  10   25.27    3.96
   3  -6  10   18.25    3.49
   3  -6  11   17.73    3.47
   3  -6  11   18.49    3.39
   3  -6  11   23.75    3.67
   3  -6  11   23.64    3.57
   3  -6  12    9.39    2.86
   3  -6  12    9.66    2.94
   3  -6  12   13.63    3.54
   3  -6  13   -2.06    2.22
   3  -6  13   -4.22    2.52
   3  -6  13   -3.78    2.59
   3  -6  14   49.24    5.51
   3  -6  14   59.35    6.04
   3  -6  14   67.65    6.42
   3  -6  15    2.50    2.11
   3  -6  15    5.72    3.01
   3  -6  15    7.19    2.94
   3  -6  16   27.04    3.85
   3  -6  16   26.11    4.35
   3  -6  16   28.94    4.27
   3  -6  17    8.86    3.03
   3  -6  17    4.87    2.58
   3  -6  18   19.15    2.93
   3  -6  18   15.11    2.74
   3  -6  19    1.26    1.49
   3  -6  20   -2.23    1.44
   3  -5 -18    1.69    1.06
  -3   5  18    2.32    1.39
  -3   5  18    2.77    1.17
   3  -5 -17   39.66    4.19
  -3   5  17   41.59    4.39
  -3   5  17   41.91    4.21
   3  -5 -16   35.46    4.31
  -3   5  16   39.39    4.27
  -3   5  16   40.90    4.54
   3  -5 -15   36.00    4.36
  -3   5  15   31.36    3.95
  -3   5  15   31.60    4.23
   3  -5 -14  247.76   12.85
  -3   5  14  256.47   12.69
  -3   5  14  257.64   12.98
   3  -5 -13   17.29    3.32
  -3   5  12   31.44    4.24
   3  -5 -12   37.26    4.57
  -3   5  11   80.21    6.78
   3  -5 -11   87.26    7.06
  -3   5  10   39.95    4.57
  -3   5   9   62.56    5.64
  -3   5   8  232.25   11.63
  -3   5   7  260.10   12.20
   3  -5  -7  261.81   12.24
  -3   5   6  414.60   16.22
   3  -5  -5   73.52    5.27
   3  -5  -4  277.03   11.43
   3  -5  -3  109.95    6.47
   3  -5  -2  211.70    9.47
   3  -5  -1  353.87   13.43
   3  -5   0  642.14   20.85
   3  -5   1   15.07    2.46
   3  -5   2    7.47    1.66
   3  -5   3   24.86    2.96
   3  -5   4  315.23   12.40
   3  -5   5  208.13    9.54
   3  -5   6    0.99    1.21
   3  -5   7  128.35    7.24
   3  -5   8   10.94    2.32
   3  -5   8   12.24    2.32
   3  -5   9    3.07    1.66
   3  -5   9    1.15    1.74
   3  -5   9    1.50    1.42
   3  -5   9    1.99    1.26
   3  -5  10   42.36    4.71
   3  -5  10   42.86    4.57
   3  -5  10   41.41    4.62
   3  -5  11    7.31    2.47
   3  -5  11    6.88    2.25
   3  -5  11   10.25    2.79
   3  -5  12   41.44    4.89
   3  -5  12   45.58    5.36
   3  -5  12   52.63    5.49
   3  -5  13  139.18    9.32
   3  -5  13  141.68    9.67
   3  -5  14   35.49    4.60
   3  -5  14   28.55    4.10
   3  -5  14   31.44    4.70
   3  -5  15   -3.25    2.20
   3  -5  15    1.29    2.82
   3  -5  15   -0.08    1.87
   3  -5  16   59.02    6.29
   3  -5  16   59.09    5.54
   3  -5  16   68.45    6.42
   3  -5  17  120.29    7.52
   3  -5  17  111.55    8.46
   3  -5  17  124.41    8.56
   3  -5  18    3.02    2.11
   3  -5  18    1.12    1.88
   3  -5  19   17.41    3.26
   3  -5  20   39.93    3.91
   3  -5  21    0.34    1.12
  -3   4  21    0.79    0.91
  -3   4  20   -0.84    1.13
  -3   4  19   32.55    3.76
  -3   4  19   35.65    3.94
  -3   4  18  132.11    8.47
  -3   4  18  132.18    8.38
   3  -4 -17   29.91    3.74
  -3   4  17   35.48    4.48
  -3   4  17   30.38    4.20
   3  -4 -16   19.53    3.09
  -3   4  16   14.31    3.02
  -3   4  16   14.54    3.25
   3  -4 -15   11.82    2.70
  -3   4  15    7.40    2.26
  -3   4  15   10.38    2.63
   3  -4 -14    1.25    1.54
  -3   4  14    0.58    1.58
  -3   4  14   -1.36    1.68
   3  -4 -13   13.18    2.66
  -3   4  13   15.80    3.27
  -3   4  13   15.23    3.14
  -3   4  13   14.19    2.90
  -3   4  13   14.68    3.19
  -3   4  12    4.45    1.69
  -3   4  12    6.91    2.01
  -3   4  12    6.52    2.17
  -3   4  11    5.91    2.11
  -3   4  11    2.06    1.27
  -3   4  11    6.46    2.45
  -3   4  11    2.90    1.42
  -3   4  10   84.70    6.29
  -3   4  10   85.01    6.23
  -3   4  10   80.99    6.29
  -3   4  10   83.97    6.66
  -3   4   9    1.97    1.82
  -3   4   9   -1.36    1.26
  -3   4   8  411.64   15.05
  -3   4   8  369.84   14.85
  -3   4   7   90.39    5.43
  -3   4   7   92.81    6.04
  -3   4   6    7.15    1.56
   3  -4  -6    6.02    1.79
  -3   4   5  379.83   12.67
   3  -4  -5  394.26   13.74
  -3   4   4  238.14    8.44
   3  -4  -4  239.72    9.76
   3  -4  -3  327.36   12.14
   3  -4  -2  128.45    6.69
   3  -4  -1   23.85    2.78
   3  -4   0   81.34    5.09
   3  -4   1    9.99    2.02
   3  -4   2    1.12    1.35
   3  -4   3  680.35   21.35
   3  -4   4  304.69   12.04
   3  -4   5   19.81    2.87
   3  -4   6 1285.61   37.47
   3  -4   7   73.19    5.44
   3  -4   8    6.21    1.84
   3  -4   9  441.84   17.30
   3  -4  10   22.98    3.43
   3  -4  10   19.99    3.33
   3  -4  10   18.90    3.03
   3  -4  11  194.38   10.40
   3  -4  11  178.36   10.19
   3  -4  12   11.14    2.65
   3  -4  12    9.04    2.73
   3  -4  13  112.08    8.18
   3  -4  13   94.70    7.16
   3  -4  14   32.58    4.35
   3  -4  14   36.29    4.96
   3  -4  15   11.02    2.45
   3  -4  15   17.09    3.44
   3  -4  16  149.43    9.90
   3  -4  17  234.44   12.60
   3  -4  18    8.53    2.76
   3  -4  18   10.73    2.91
   3  -4  19    1.15    1.81
   3  -4  19    0.08    1.79
   3  -4  20   39.27    4.07
   3  -4  21    4.78    1.47
  -3   3  22    2.41    1.04
  -3   3  21    6.57    1.94
  -3   3  20    2.20    1.88
  -3   3  19    6.91    2.41
  -3   3  19    1.81    1.61
  -3   3  18    4.26    2.39
  -3   3  18    3.92    2.41
  -3   3  17    9.22    2.70
  -3   3  17    9.06    2.90
  -3   3  16   74.01    6.90
  -3   3  16   75.53    6.83
  -3   3  15  202.34   11.67
  -3   3  15  178.45   11.06
   3  -3 -14   -2.37    1.63
  -3   3  14    0.37    1.53
  -3   3  14   -0.20    1.78
  -3   3  14    2.05    2.08
  -3   3  14   -2.83    2.19
   3  -3 -13   53.92    4.87
  -3   3  13   53.28    5.53
  -3   3  13   54.64    5.52
  -3   3  13   52.14    5.66
  -3   3  13   57.08    5.78
  -3   3  12  326.38   15.12
  -3   3  12  368.21   16.18
  -3   3  12  324.40   14.77
  -3   3  12  367.28   15.74
  -3   3  11    1.18    1.44
  -3   3  11    2.42    1.20
  -3   3  11    3.43    2.06
  -3   3  11    4.44    2.20
  -3   3  10  238.05   11.64
  -3   3  10  264.01   11.02
  -3   3   9  276.26   12.08
  -3   3   9  271.72   11.15
  -3   3   8    6.64    1.70
  -3   3   8    8.44    1.80
   3  -3  -7   18.03    2.31
  -3   3   7   15.53    2.24
  -3   3   6   29.33    2.79
   3  -3  -6   27.63    2.71
  -3   3   5   63.69    3.89
   3  -3  -5   68.29    4.15
  -3   3   4   98.95    4.73
   3  -3  -4  104.87    5.39
  -3   3   3    0.52    0.66
   3  -3  -3    1.45    1.23
  -3   3   2    0.60    0.54
   3  -3  -2   -0.46    1.10
   3  -3  -1 1600.20   42.37
  -3   3   1 1562.87   40.09
   3  -3   0  669.04   20.34
  -3   3   0  675.68   17.77
   3  -3   1  208.80    8.63
   3  -3   2  714.34   21.99
   3  -3   3   75.01    5.06
   3  -3   4    4.30    2.03
   3  -3   5  700.99   22.87
   3  -3   6   62.50    5.17
   3  -3   7  717.97   24.00
   3  -3   8  162.08    9.04
   3  -3   9  449.27   17.81
   3  -3  10   87.81    6.91
   3  -3  11  103.37    6.87
   3  -3  11  104.07    7.44
   3  -3  11  108.74    7.84
   3  -3  12    9.71    2.51
   3  -3  12    8.27    2.43
   3  -3  13  201.37   11.65
   3  -3  13  229.30   12.76
   3  -3  14    5.07    2.28
   3  -3  15   53.50    5.86
   3  -3  16  170.19   10.57
   3  -3  17   86.02    7.18
   3  -3  18   18.72    3.47
   3  -3  19   -0.13    1.53
   3  -3  20    1.17    1.53
   3  -3  20   -0.17    1.34
   3  -3  21    1.02    1.45
   3  -3  21   -2.74    1.23
   3  -3  22    7.00    1.49
  -3   2  23   13.78    2.01
  -3   2  22   10.70    2.30
  -3   2  21    4.10    1.90
  -3   2  20   -0.09    2.08
  -3   2  19   41.03    5.37
  -3   2  18    7.48    2.62
  -3   2  18    3.98    2.60
  -3   2  17   86.78    7.65
  -3   2  17   87.97    7.60
  -3   2  16    0.81    1.71
  -3   2  16    5.07    2.53
  -3   2  15   26.51    4.14
  -3   2  15   28.06    4.26
  -3   2  15   24.30    4.10
  -3   2  14   17.74    3.48
  -3   2  14   15.91    3.15
  -3   2  14   18.90    3.44
  -3   2  14   18.44    3.53
  -3   2  13  161.05   10.02
  -3   2  13  164.63    9.81
  -3   2  13  160.77   10.03
  -3   2  13  163.88    9.98
  -3   2  12  181.53   10.31
  -3   2  12  208.71   11.39
  -3   2  12  177.91   10.07
  -3   2  12  190.70   10.66
  -3   2  11   84.76    6.53
  -3   2  10  179.13    9.65
  -3   2  10  189.79    8.14
  -3   2   9    1.54    1.33
  -3   2   9    4.15    1.29
  -3   2   8  182.17    8.58
   3  -2  -7    4.98    1.16
  -3   2   7    4.95    1.61
  -3   2   6   42.58    3.35
   3  -2  -6   41.91    2.92
  -3   2   5   -0.55    0.95
   3  -2  -5    0.36    0.89
   3  -2  -4    7.71    1.40
  -3   2   4    6.82    1.42
  -3   2   3   15.30    1.77
   3  -2  -3   12.88    1.72
  -3   2   2  125.99    5.20
   3  -2  -2  121.54    5.60
  -3   2   1 1795.16   46.38
   3  -2  -1 1807.60   47.59
   3  -2   0  417.08   13.85
  -3   2   0  421.28   12.36
   3  -2   1 1766.34   47.50
   3  -2   2  334.47   12.14
   3  -2   3  179.02    8.10
   3  -2   4  475.85   16.33
   3  -2   5   14.96    2.69
   3  -2   6    0.34    1.61
   3  -2   7   36.95    3.97
   3  -2   8  325.68   13.89
   3  -2   9   67.88    5.80
   3  -2  10   40.42    4.82
   3  -2  11   72.88    6.43
   3  -2  11   80.31    5.97
   3  -2  12   18.66    3.40
   3  -2  12   12.76    2.57
   3  -2  13   75.64    6.88
   3  -2  13   69.87    6.26
   3  -2  13   58.88    5.46
   3  -2  14    8.10    2.71
   3  -2  14    4.84    2.30
   3  -2  14   11.64    2.70
   3  -2  15   24.37    3.72
   3  -2  15   19.22    3.32
   3  -2  16   30.04    4.56
   3  -2  16   27.41    3.95
   3  -2  17   17.00    3.47
   3  -2  17   15.05    2.95
   3  -2  18   19.74    3.26
   3  -2  18   24.75    3.44
   3  -2  19   21.48    3.08
   3  -2  19   30.54    3.62
   3  -2  20    4.09    1.55
   3  -2  20    0.19    1.18
   3  -2  21    2.56    1.34
  -3   1  23   14.08    2.28
  -3   1  22   -1.55    1.57
  -3   1  21    1.00    1.87
  -3   1  20    1.33    2.22
  -3   1  19    2.75    2.25
  -3   1  18   23.25    4.12
  -3   1  17   42.94    5.46
  -3   1  17   41.93    5.46
  -3   1  16  131.55    9.68
  -3   1  16  140.67    9.71
  -3   1  15   14.06    3.22
  -3   1  15   15.51    3.43
  -3   1  15   13.84    3.43
  -3   1  14  294.33   14.67
  -3   1  14  299.73   14.43
  -3   1  14  283.52   14.32
  -3   1  13    6.50    2.71
  -3   1  13    2.49    2.16
  -3   1  13    3.15    1.50
  -3   1  12   16.96    3.31
  -3   1  12   19.00    3.19
  -3   1  11  214.22   11.12
  -3   1  10  649.53   22.44
  -3   1   9  152.57    8.32
  -3   1   8   17.29    2.67
  -3   1   8   14.57    1.61
  -3   1   7    0.80    1.33
   3  -1  -7    0.91    0.60
   3  -1  -6    5.25    1.03
  -3   1   6    4.60    1.54
  -3   1   5   17.38    2.29
   3  -1  -5   16.24    1.62
  -3   1   4    8.80    1.69
   3  -1  -4    8.97    1.27
  -3   1   3   66.50    3.96
   3  -1  -3   68.84    3.63
  -3   1   2    8.11    1.54
   3  -1  -2    8.73    1.62
   3  -1  -1    0.12    1.10
  -3   1   1    1.01    1.01
  -3   1   0    3.55    1.14
   3  -1   0    3.60    1.35
   3  -1   1  443.51   14.19
  -3   1  -1  423.89   13.36
   3  -1   2   46.95    3.59
   3  -1   2   57.07    4.08
   3  -1   3  173.58    7.65
   3  -1   4    0.23    1.61
   3  -1   5   -0.77    1.76
   3  -1   6    3.75    1.73
   3  -1   7  240.77   10.91
   3  -1   8    6.76    2.04
   3  -1   9    2.77    1.72
   3  -1  10  196.26   10.37
   3  -1  11    6.52    2.08
   3  -1  11    5.76    2.07
   3  -1  12   98.54    7.55
   3  -1  12  103.68    7.45
   3  -1  13    0.58    1.71
   3  -1  13    1.34    2.06
   3  -1  14  271.92   14.77
   3  -1  14  245.69   12.81
   3  -1  14  273.44   13.52
   3  -1  15   37.29    4.51
   3  -1  15   34.97    4.53
   3  -1  15   39.80    4.89
   3  -1  16   19.96    3.44
   3  -1  16   25.60    4.02
   3  -1  16   26.59    3.96
   3  -1  17    5.48    2.10
   3  -1  17    1.35    1.65
   3  -1  17    3.64    2.17
   3  -1  18   18.58    2.86
   3  -1  18   18.18    3.14
   3  -1  18   20.39    3.50
   3  -1  19    7.34    1.94
   3  -1  19   11.13    2.74
   3  -1  20    6.82    1.83
   3  -1  21   64.71    4.64
   3  -1  21   63.84    4.25
  -3   0  23   19.83    2.51
  -3   0  22   13.01    2.33
  -3   0  21    2.52    1.70
  -3   0  20    4.06    2.35
  -3   0  19   23.22    3.84
  -3   0  18   17.79    3.56
  -3   0  17   -0.87    1.98
  -3   0  16  131.31    9.51
  -3   0  16  107.66    8.47
  -3   0  15    6.54    2.32
  -3   0  15    7.40    2.46
  -3   0  14    0.40    1.97
  -3   0  14    2.38    1.77
  -3   0  13   24.76    3.97
  -3   0  13   22.20    3.50
  -3   0  12  114.36    8.09
  -3   0  12  105.69    7.50
  -3   0  11    8.29    2.30
  -3   0  10  331.75   13.95
  -3   0   9  313.30   13.04
  -3   0   8  447.93   16.24
  -3   0   7   69.87    5.06
  -3   0   6 1017.35   29.82
  -3   0   5  170.73    7.69
   3   0  -5  164.15    5.40
  -3   0   4   -0.12    1.38
   3   0  -4   -0.90    0.64
  -3   0   3  270.38    9.88
   3   0  -3  250.36    8.50
   3   0  -2  263.04    9.09
  -3   0   2  267.47    9.74
   3   0  -1  851.64   24.89
   3   0  -1  904.31   24.94
  -3   0   1  921.87   25.43
   3   0   0  312.43   10.52
  -3   0   0  286.37   10.43
   3   0   1  527.18   16.59
   3   0   2  157.06    7.18
   3   0   3  312.71   11.82
   3   0   4   36.64    3.67
   3   0   5  178.56    8.86
   3   0   6  123.44    7.48
   3   0   7  191.92    9.88
   3   0   8   93.34    6.70
   3   0   9    6.69    2.56
   3   0  10   16.50    3.13
   3   0  10   13.88    2.73
   3   0  11    4.35    2.08
   3   0  11    0.39    1.32
   3   0  12    3.75    1.88
   3   0  12    8.30    2.38
   3   0  13  205.85   12.13
   3   0  13  217.45   12.00
   3   0  14   99.39    8.31
   3   0  14   95.81    7.11
   3   0  14  114.86    8.41
   3   0  15    6.70    2.42
   3   0  15    5.64    2.62
   3   0  16  119.81    8.84
   3   0  16  134.99    9.10
   3   0  17   57.06    5.64
   3   0  17   65.81    6.25
   3   0  18   36.91    4.27
   3   0  18   42.70    4.78
   3   0  19    3.05    1.31
   3   0  19    2.10    1.77
   3   0  20   25.00    2.82
   3   0  20   33.00    3.49
   3   0  21    1.43    1.16
   3   0  21    0.27    0.97
  -3  -1  23   20.99    2.34
  -3  -1  23   18.19    2.52
  -3  -1  22    2.64    1.52
  -3  -1  21    0.90    1.38
  -3  -1  20    9.79    2.69
  -3  -1  19   -0.65    1.66
  -3  -1  18   18.08    3.44
  -3  -1  17   22.96    4.23
  -3  -1  16   18.52    3.54
  -3  -1  15   80.64    7.57
  -3  -1  15   76.21    6.77
  -3  -1  14    6.28    2.41
  -3  -1  14    6.00    2.46
  -3  -1  13    4.01    2.00
  -3  -1  13    6.03    2.39
  -3  -1  12  244.76   12.61
  -3  -1  12  233.33   11.72
  -3  -1  11  245.75   12.25
  -3  -1  10  217.07   11.06
  -3  -1   9   83.89    6.26
  -3  -1   8  111.19    6.89
  -3  -1   7 1074.05   31.93
  -3  -1   6  313.09   12.39
  -3  -1   5  120.70    6.69
  -3  -1   4  322.52   12.15
  -3  -1   3    3.42    1.76
   3   1  -3    3.87    1.13
   3   1  -2   58.05    3.49
  -3  -1   2   58.29    4.20
   3   1  -1  356.67   11.85
  -3  -1   1  345.37   12.45
   3   1   0  341.49   12.15
  -3  -1   0  374.90   12.89
   3   1   1   10.67    2.11
   3   1   2 1267.03   35.86
   3   1   3   82.07    5.51
   3   1   4   37.58    4.00
   3   1   5    0.75    1.66
   3   1   6  138.87    8.28
   3   1   7   20.29    3.45
   3   1   8  167.07    9.81
   3   1   8  166.02    9.33
   3   1   9   33.43    4.49
   3   1   9   27.71    3.76
   3   1  10    8.79    2.70
   3   1  10    8.82    2.29
   3   1  11  132.51    9.30
   3   1  11  116.49    8.29
   3   1  12    4.79    1.93
   3   1  12    6.48    2.29
   3   1  13   47.05    5.52
   3   1  14   61.47    6.26
   3   1  15   51.91    5.67
   3   1  16   73.19    6.57
   3   1  17    2.68    1.88
   3   1  17    2.08    1.97
   3   1  18   -2.58    1.71
   3   1  18   -0.27    1.71
   3   1  19   17.55    2.45
   3   1  19   20.17    2.92
   3   1  20    8.83    1.86
   3   1  20   12.58    1.92
  -3  -2  23    3.93    1.37
  -3  -2  22    5.61    1.77
  -3  -2  21   31.69    3.97
  -3  -2  20    1.91    1.23
  -3  -2  19   38.27    4.24
  -3  -2  18    8.95    2.40
  -3  -2  17   62.83    5.88
  -3  -2  16   52.33    5.25
  -3  -2  15   38.11    5.10
  -3  -2  15   39.41    4.58
  -3  -2  14  124.99    9.34
  -3  -2  14  130.32    8.55
  -3  -2  13   96.66    7.70
  -3  -2  13   85.34    6.60
  -3  -2  12  164.18   10.10
  -3  -2  11   -0.17    1.43
  -3  -2  10    2.85    1.65
  -3  -2   9   47.78    4.75
  -3  -2   8    1.63    1.81
  -3  -2   7   37.24    3.97
  -3  -2   6  107.50    6.69
  -3  -2   5    3.08    1.69
  -3  -2   4  468.08   16.45
   3   2  -3    4.31    1.06
  -3  -2   3    2.34    1.47
   3   2  -2  127.01    5.88
  -3  -2   2  108.16    6.44
   3   2  -1  352.11   12.34
  -3  -2   1  353.32   13.23
   3   2   0  166.26    7.64
   3   2   1   91.66    5.62
   3   2   2    3.11    1.58
   3   2   3  314.92   13.32
   3   2   4   41.23    4.54
   3   2   5   32.90    4.14
   3   2   6  173.02   10.14
  -3  -2  -6  198.02    9.47
   3   2   7   30.67    4.32
   3   2   7   26.15    3.44
   3   2   8   89.01    7.26
   3   2   8   81.11    6.68
   3   2   9   38.54    4.86
   3   2   9   37.48    4.77
   3   2  10    4.58    2.50
   3   2  10    3.76    2.09
   3   2  11  122.04    9.30
   3   2  11  105.86    8.15
   3   2  12   46.94    5.40
   3   2  13    0.74    1.78
   3   2  14    2.69    2.02
   3   2  15    4.12    2.23
   3   2  16    1.28    2.06
   3   2  17    7.06    2.11
   3   2  17   12.45    2.70
   3   2  18   -1.41    1.59
   3   2  18   -0.52    0.99
   3   2  18    0.90    1.42
   3   2  19   16.40    2.07
   3   2  19   23.32    2.58
  -3  -3  22    4.99    1.57
  -3  -3  21    3.68    1.61
  -3  -3  20   14.32    2.63
  -3  -3  19    0.14    1.77
  -3  -3  18   -1.40    2.17
  -3  -3  17    4.29    2.17
  -3  -3  16    0.73    1.83
  -3  -3  15   37.17    4.96
  -3  -3  14   34.50    4.82
  -3  -3  14   36.33    4.99
  -3  -3  13   70.39    6.57
  -3  -3  13   54.60    5.69
  -3  -3  12  232.15   12.20
  -3  -3  12  170.73   10.60
  -3  -3  11   15.04    3.11
  -3  -3  11   11.91    2.71
  -3  -3  10   40.76    4.75
  -3  -3  10   30.28    3.99
  -3  -3   9   27.04    3.81
  -3  -3   9   16.44    3.01
  -3  -3   8    4.41    1.83
  -3  -3   8    2.32    1.59
  -3  -3   7    2.20    1.79
  -3  -3   6  103.99    6.62
  -3  -3   5   -0.57    1.39
  -3  -3   4  184.15    9.11
  -3  -3   3   66.78    5.14
  -3  -3   2  612.18   19.97
  -3  -3   1  303.42   11.56
   3   3  -1  304.17   11.78
   3   3   0  279.49   11.50
   3   3   1   20.46    3.02
   3   3   2   98.73    6.77
   3   3   3  132.13    8.50
  -3  -3  -3  127.08    7.45
   3   3   4  185.99   10.52
  -3  -3  -4  179.08    9.21
   3   3   4  184.93    9.64
   3   3   5  168.84    9.91
  -3  -3  -5  158.39    8.69
   3   3   5  135.84    8.52
   3   3   6   72.20    6.52
   3   3   6   73.11    5.94
   3   3   7  219.30   12.45
   3   3   7  218.87   11.66
   3   3   8   36.47    5.08
   3   3   8   27.97    4.03
   3   3   9   45.61    5.70
   3   3   9   49.83    5.36
   3   3  10    3.97    2.36
   3   3  11   26.99    3.92
   3   3  12   61.96    6.02
   3   3  13   12.60    3.12
   3   3  14   34.22    4.35
   3   3  15   26.37    3.39
   3   3  16    0.79    1.31
  -3  -3 -17    2.08    1.21
   3   3  17    0.78    1.39
   3   3  17   -0.07    1.12
  -3  -4  21   17.41    2.36
  -3  -4  21    9.40    1.63
  -3  -4  20   15.75    2.34
  -3  -4  19    8.73    2.14
  -3  -4  18    2.51    1.65
  -3  -4  17    0.22    1.58
  -3  -4  16    1.99    1.58
  -3  -4  15   21.96    3.70
  -3  -4  15   22.97    3.51
  -3  -4  14   56.55    5.82
  -3  -4  14   63.36    5.77
  -3  -4  13  125.42    8.60
  -3  -4  13  122.43    8.14
  -3  -4  12  176.74   10.43
  -3  -4  12  195.61   10.45
  -3  -4  11  736.88   24.73
  -3  -4  11  618.25   24.06
  -3  -4  10    1.98    1.65
  -3  -4  10    2.70    1.68
  -3  -4   9    7.92    2.73
  -3  -4   9    9.32    2.45
  -3  -4   9   11.81    2.46
  -3  -4   8   49.95    5.29
  -3  -4   8   50.77    4.95
  -3  -4   8   45.21    4.65
  -3  -4   7   94.81    6.52
  -3  -4   7   99.28    7.20
  -3  -4   7   93.87    6.85
  -3  -4   7   88.85    7.28
  -3  -4   7  104.34    7.07
  -3  -4   6  229.27   11.32
  -3  -4   6  208.20   10.28
  -3  -4   6  203.34   10.42
  -3  -4   6  223.56   11.50
  -3  -4   6  191.12   10.30
  -3  -4   5    7.31    2.29
  -3  -4   5    8.26    2.23
  -3  -4   5   10.45    2.25
  -3  -4   5    4.74    1.78
  -3  -4   5    5.28    1.68
  -3  -4   4   85.85    6.32
  -3  -4   4   71.42    5.67
  -3  -4   4   75.83    5.78
  -3  -4   4   81.44    6.11
  -3  -4   3   -0.40    1.43
  -3  -4   3    0.48    1.09
  -3  -4   3   -2.37    1.55
  -3  -4   3   -0.52    1.49
  -3  -4   2  153.31    8.61
  -3  -4   2  157.55    8.93
  -3  -4   1    8.55    2.31
  -3  -4   1    9.73    2.10
  -3  -4   0    0.23    1.54
  -3  -4   0   -0.44    1.33
  -3  -4   0    1.83    1.33
  -3  -4  -1  291.95   13.09
   3   4   1  278.94   12.82
  -3  -4  -1  274.23   12.30
  -3  -4  -1  280.74   12.43
   3   4   2   30.18    3.99
  -3  -4  -2   24.46    3.34
   3   4   3   58.96    5.88
  -3  -4  -3   54.14    4.86
   3   4   4   41.70    5.15
  -3  -4  -4   35.74    4.16
   3   4   5   36.86    4.78
   3   4   6   81.06    7.28
   3   4   6   87.66    6.76
   3   4   7   38.18    5.22
   3   4   7   42.65    4.70
   3   4   8    1.22    1.42
   3   4   9   22.46    3.43
   3   4  10   25.79    3.61
   3   4  11   51.44    5.02
  -3  -4 -12   63.77    5.23
   3   4  12   69.65    5.63
  -3  -4 -13   18.64    3.33
   3   4  13   17.21    2.68
  -3  -4 -14   30.26    3.55
   3   4  14   32.03    3.40
  -3  -4 -15    1.55    1.11
   3   4  15    2.30    1.22
  -3  -4 -16   14.47    2.04
  -3  -5  20    1.26    1.29
  -3  -5  19   43.33    4.06
  -3  -5  18   19.09    3.19
  -3  -5  17   24.62    3.83
  -3  -5  17   17.25    2.58
  -3  -5  16    6.98    2.45
  -3  -5  16    7.51    1.85
  -3  -5  15    6.69    2.56
  -3  -5  15    5.20    1.91
  -3  -5  14    4.14    1.94
  -3  -5  14    3.96    1.62
  -3  -5  13    4.17    2.69
  -3  -5  13    3.66    2.05
  -3  -5  12  285.87   14.67
  -3  -5  12  314.55   13.92
  -3  -5  11  102.12    7.79
  -3  -5  11   80.85    6.53
  -3  -5  10   22.69    3.99
  -3  -5  10   21.82    3.27
  -3  -5   9    5.92    2.31
  -3  -5   9    2.97    1.55
  -3  -5   9   -0.68    1.63
  -3  -5   8    7.83    2.64
  -3  -5   8    8.03    2.12
  -3  -5   8    3.88    2.06
  -3  -5   8    5.39    1.94
  -3  -5   7    0.15    1.75
  -3  -5   7   -0.21    1.35
  -3  -5   7    1.17    2.11
  -3  -5   7   -0.31    1.59
  -3  -5   6   27.48    4.04
  -3  -5   6   18.30    2.85
  -3  -5   6   24.06    3.65
  -3  -5   6   24.72    3.54
  -3  -5   5    2.49    1.67
  -3  -5   5    4.68    1.81
  -3  -5   5    3.04    1.74
  -3  -5   4  110.48    8.04
  -3  -5   4  113.19    7.75
  -3  -5   4   99.48    6.85
  -3  -5   3   69.29    6.21
  -3  -5   3   50.86    5.23
  -3  -5   3   64.75    5.34
  -3  -5   2    3.50    2.33
  -3  -5   2    3.32    1.58
  -3  -5   2    2.59    1.71
  -3  -5   1   10.77    2.90
  -3  -5   1    6.78    1.91
  -3  -5   1    6.76    2.25
  -3  -5   0    7.67    2.24
  -3  -5   0    7.60    1.95
  -3  -5   0    6.58    2.17
  -3  -5   0    8.08    2.20
  -3  -5  -1  111.76    7.48
  -3  -5  -1  106.50    7.17
  -3  -5  -1  118.38    8.22
  -3  -5  -2   52.50    4.80
  -3  -5  -2   53.02    4.98
  -3  -5  -2   52.24    5.53
  -3  -5  -3   51.94    4.91
  -3  -5  -3   51.52    5.12
  -3  -5  -3   47.23    5.31
  -3  -5  -4   56.85    5.60
  -3  -5  -4   57.06    5.96
  -3  -5  -5   22.08    3.67
  -3  -5  -5   25.23    4.10
  -3  -5  -6   43.48    5.01
  -3  -5  -6   35.97    4.60
  -3  -5  -7    0.71    1.81
  -3  -5  -7   -1.99    1.84
  -3  -5  -8   14.63    3.20
  -3  -5  -8   11.45    2.76
  -3  -5  -9  106.42    7.25
  -3  -5  -9  115.12    7.98
  -3  -5 -10   35.56    3.89
  -3  -5 -10   39.68    4.59
  -3  -5 -11    9.26    2.37
  -3  -5 -11   12.12    2.24
  -3  -5 -12    0.06    1.53
  -3  -5 -13    0.88    1.36
  -3  -5 -14    0.50    0.93
  -3  -6  19   10.00    1.65
  -3  -6  18    1.76    1.22
  -3  -6  17    0.47    1.52
  -3  -6  16   10.37    2.42
  -3  -6  15   34.25    4.29
  -3  -6  14    1.60    2.14
  -3  -6  13   -0.11    1.88
  -3  -6  12   -0.96    2.22
  -3  -6  11  139.34    9.31
  -3  -6  10    5.71    2.55
  -3  -6   9   78.49    6.87
  -3  -6   9   76.77    6.29
  -3  -6   8  285.75   14.29
  -3  -6   8  294.01   13.55
  -3  -6   7   77.30    7.07
  -3  -6   7   81.70    6.57
  -3  -6   6    2.96    2.14
  -3  -6   6    1.71    1.72
  -3  -6   5    1.69    2.11
  -3  -6   5   -2.66    2.20
  -3  -6   4   40.07    4.84
  -3  -6   4   34.29    4.53
  -3  -6   3  121.39    8.39
  -3  -6   3  119.58    8.50
  -3  -6   3  120.35    7.25
  -3  -6   2  130.15    8.76
  -3  -6   2  123.11    8.67
  -3  -6   2  123.32    7.41
  -3  -6   1   13.21    3.12
  -3  -6   1   14.98    2.66
  -3  -6   1   17.98    3.56
  -3  -6   0  128.10    8.81
  -3  -6   0  132.43    8.14
  -3  -6   0  120.97    7.37
  -3  -6  -1    3.40    1.89
  -3  -6  -1    1.13    1.80
  -3  -6  -2   67.09    6.42
  -3  -6  -2   59.12    5.46
  -3  -6  -3   10.61    2.38
  -3  -6  -3    7.22    2.47
  -3  -6  -4    2.21    1.72
  -3  -6  -4    2.71    2.48
  -3  -6  -5    2.59    1.67
  -3  -6  -5    1.31    1.67
  -3  -6  -6   21.47    3.47
  -3  -6  -6   19.10    3.14
  -3  -6  -7   -0.99    1.62
  -3  -6  -7   -0.51    1.31
  -3  -6  -8   19.16    3.12
  -3  -6  -8   16.39    2.65
  -3  -6  -9    9.02    2.12
  -3  -6  -9   10.84    2.05
  -3  -6 -10    7.67    1.79
  -3  -6 -10   10.80    1.74
  -3  -6 -11   -0.42    1.13
  -3  -6 -12    7.89    1.64
  -3  -7  16    7.96    1.69
  -3  -7  15    5.99    1.80
  -3  -7  14   11.36    2.20
  -3  -7  13    9.41    2.41
  -3  -7  12   13.00    2.72
  -3  -7  11   10.32    2.12
  -3  -7  11   10.60    2.66
  -3  -7  10   13.57    2.87
  -3  -7   9   45.01    4.87
  -3  -7   8   70.45    6.20
  -3  -7   7  104.11    7.53
  -3  -7   7  104.98    7.28
  -3  -7   6    0.72    2.09
  -3  -7   6   -1.88    1.96
  -3  -7   5   -2.03    2.04
  -3  -7   5   -2.68    2.00
  -3  -7   4    3.02    2.38
  -3  -7   4    3.48    1.90
  -3  -7   3    9.84    2.50
  -3  -7   2    9.54    2.51
  -3  -7   1    5.65    2.48
  -3  -7   0    6.86    2.22
  -3  -7  -1   44.14    4.29
  -3  -7  -1   42.44    4.73
  -3  -7  -2   12.12    2.45
  -3  -7  -2    7.68    2.11
  -3  -7  -3    1.48    1.48
  -3  -7  -3   -2.07    1.91
  -3  -7  -4    2.26    1.30
  -3  -7  -4    4.99    1.94
  -3  -7  -5    2.27    1.64
  -3  -7  -5    1.48    1.22
  -3  -7  -6    3.66    1.35
  -3  -7  -6    5.19    1.67
  -3  -7  -7    6.60    1.63
  -3  -7  -7    5.67    1.55
  -3  -7  -8    0.29    0.85
  -3  -8  13    8.92    1.62
  -3  -8  12    4.05    1.32
  -3  -8  11    1.56    1.13
  -3  -8  10   -0.01    0.94
  -3  -8  10    0.24    1.15
  -3  -8   9   18.05    2.49
  -3  -8   9   21.44    2.76
  -3  -8   8   15.63    2.41
  -3  -8   8   16.64    2.50
  -3  -8   7    4.40    1.59
  -3  -8   6   20.89    3.02
  -3  -8   5   42.22    4.26
  -3  -8   4   -1.21    1.56
  -3  -8   4   -1.47    1.60
  -3  -8   3    9.74    2.11
  -3  -8   3   13.42    2.50
  -3  -8   2   15.82    2.63
  -3  -8   2   13.02    2.42
  -3  -8   1    7.79    2.11
  -3  -8   1    5.76    1.76
  -3  -8   0    0.33    1.28
  -3  -8   0   -0.21    1.08
  -3  -8  -1    3.20    1.55
  -3  -8  -1   -0.50    1.04
  -3  -8  -2   23.62    2.71
  -3  -8  -2   16.60    2.09
  -3  -8  -3   19.80    2.50
  -3  -8  -4    0.09    0.86
   4 -11  -3    6.57    1.49
   4 -11  -2    8.33    1.91
   4 -11  -1   10.04    1.84
   4 -11   0    1.68    1.46
   4 -11   1    1.52    1.42
   4 -11   2   20.55    3.05
   4 -11   3    6.83    2.14
   4 -11   4   10.13    2.43
   4 -11   5    1.18    1.47
   4 -11   6    0.21    1.71
   4 -11   7   33.35    3.51
   4 -10  -8   35.24    3.08
   4 -10  -7   13.72    2.17
   4 -10  -6    5.71    1.86
   4 -10  -5    1.56    1.57
   4 -10  -4   69.88    5.69
   4 -10  -3   31.35    4.11
   4 -10  -2    9.93    2.73
   4 -10  -1   19.64    3.45
   4 -10   0    2.33    2.32
   4 -10   1    0.23    1.92
   4 -10   2   -0.17    2.41
   4 -10   3    4.16    2.86
   4 -10   4    8.86    2.77
   4 -10   5    4.03    2.26
   4 -10   6   92.71    7.21
   4 -10   7    1.13    1.38
   4 -10   7    1.28    2.00
   4 -10   8   10.45    2.22
   4 -10   8    8.20    2.66
   4 -10   9    0.25    1.39
   4 -10   9    3.56    2.21
   4 -10  10    5.86    1.65
   4 -10  10    4.32    1.83
   4 -10  11    8.89    2.08
   4 -10  12    4.84    1.71
   4 -10  13   -0.43    1.15
   4  -9 -13   22.17    2.46
   4  -9 -12    3.11    1.54
   4  -9 -11    0.61    1.25
   4  -9 -11    1.97    1.38
   4  -9 -10    1.24    1.55
   4  -9 -10    0.11    1.03
   4  -9  -9   21.32    3.21
   4  -9  -9   27.92    3.60
   4  -9  -8   17.58    3.34
   4  -9  -8   13.75    2.85
   4  -9  -7    5.39    2.48
   4  -9  -7    4.89    2.01
   4  -9  -7    8.11    2.50
   4  -9  -6   31.50    4.38
   4  -9  -6   35.28    4.40
   4  -9  -6   43.16    4.84
   4  -9  -5   33.12    4.27
   4  -9  -5   36.21    4.47
   4  -9  -5   37.75    4.95
   4  -9  -4   54.20    5.48
   4  -9  -4   59.64    6.05
   4  -9  -3    6.81    2.13
   4  -9  -3    7.32    2.61
   4  -9  -2   34.58    4.38
   4  -9  -2   41.42    5.19
   4  -9  -1   30.65    4.77
   4  -9   0   10.65    3.44
   4  -9   1   38.35    4.87
   4  -9   2    0.43    2.14
   4  -9   3    2.60    2.66
   4  -9   4   31.54    3.87
   4  -9   4   27.15    4.41
   4  -9   5    5.82    2.18
   4  -9   5    6.22    2.85
   4  -9   6   27.13    3.78
   4  -9   6   21.89    4.11
   4  -9   7    9.80    2.54
   4  -9   7    5.86    2.87
   4  -9   8   36.91    4.65
   4  -9   8   34.09    4.63
   4  -9   9   16.38    2.96
   4  -9   9   12.38    3.21
   4  -9  10    3.24    2.21
   4  -9  10    5.27    2.58
   4  -9  11   38.14    4.57
   4  -9  11   32.53    4.26
   4  -9  12  181.50   10.03
   4  -9  13   48.76    4.74
   4  -9  14    3.77    1.92
   4  -9  15    2.35    1.71
   4  -9  16    8.41    1.84
   4  -8 -15    4.74    1.28
   4  -8 -14    0.54    1.19
   4  -8 -13   -0.16    1.55
   4  -8 -13    1.55    1.20
   4  -8 -12    1.12    1.73
   4  -8 -12    2.64    1.78
   4  -8 -11    7.94    2.59
   4  -8 -11    7.24    2.27
   4  -8 -10    8.95    2.81
   4  -8 -10    6.57    2.30
   4  -8  -9   35.35    4.94
   4  -8  -9   35.85    4.05
   4  -8  -9   35.35    4.70
   4  -8  -8    8.91    2.76
   4  -8  -8   15.79    3.07
   4  -8  -8   11.18    3.24
   4  -8  -7    0.67    2.36
   4  -8  -7   -1.43    1.73
   4  -8  -7    1.96    2.45
   4  -8  -6   18.41    3.58
   4  -8  -6   21.62    3.63
   4  -8  -6   24.09    4.20
   4  -8  -5   26.27    4.35
   4  -8  -5   30.30    4.10
   4  -8  -5   30.03    4.55
   4  -8  -4    8.72    2.76
   4  -8  -4   14.27    3.15
   4  -8  -4   13.49    3.66
   4  -8  -3   -0.32    1.56
   4  -8  -3   -0.69    1.69
   4  -8  -3    3.96    2.70
   4  -8  -2    2.32    1.77
   4  -8  -2   -0.41    1.58
   4  -8  -2    0.34    2.06
   4  -8  -1    2.97    1.32
  -4   8   1    3.07    1.72
   4  -8  -1    3.16    2.08
   4  -8  -1    3.01    1.93
   4  -8   0    1.92    1.75
  -4   8   0    3.00    1.85
   4  -8   0   -0.37    2.74
   4  -8   0    0.07    1.38
   4  -8   0   -0.49    2.16
   4  -8   1  237.71   11.91
   4  -8   1  239.03   13.88
   4  -8   1  230.46   12.86
   4  -8   2   19.21    3.28
   4  -8   2   19.19    4.20
   4  -8   2   22.68    3.96
   4  -8   3   29.01    4.07
   4  -8   3   24.41    3.52
   4  -8   3   23.52    3.98
   4  -8   4   63.54    5.87
   4  -8   4   69.19    6.61
   4  -8   5    4.28    2.03
   4  -8   5    2.35    1.94
   4  -8   6   61.47    6.12
   4  -8   6   68.83    6.62
   4  -8   7   18.74    3.29
   4  -8   7   15.26    3.30
   4  -8   8   -1.16    1.95
   4  -8   8    1.85    1.71
   4  -8   9   18.65    3.76
   4  -8   9   17.54    3.52
   4  -8  10   -0.07    1.95
   4  -8  10    2.79    1.99
   4  -8  11  179.50   10.80
   4  -8  11  155.67    9.71
   4  -8  12  142.20    9.59
   4  -8  13    0.60    2.07
   4  -8  14    5.66    2.29
   4  -8  15   58.01    5.16
   4  -8  16   -0.42    1.42
   4  -8  17   -2.15    1.32
   4  -7 -17   -1.19    1.08
   4  -7 -16   22.04    2.71
   4  -7 -15   -1.70    1.50
   4  -7 -15   -1.38    1.18
   4  -7 -14   19.59    3.38
   4  -7 -14   22.66    3.34
   4  -7 -13    1.55    1.95
   4  -7 -13   -0.17    1.70
   4  -7 -12    5.42    2.38
   4  -7 -12    4.99    2.03
   4  -7 -11    1.30    2.11
   4  -7 -11    0.42    1.74
   4  -7 -10    6.99    2.75
   4  -7 -10    6.98    2.61
   4  -7  -9    0.05    1.99
   4  -7  -9    0.87    1.94
   4  -7  -8   10.12    3.06
   4  -7  -8   16.12    3.05
   4  -7  -8   17.01    3.80
   4  -7  -7   21.66    3.91
  -4   7   7   26.27    4.14
   4  -7  -7   23.68    3.62
   4  -7  -7   18.25    3.64
   4  -7  -6   75.60    6.83
  -4   7   6   77.18    6.97
   4  -7  -6   75.90    6.38
   4  -7  -6   72.38    6.92
   4  -7  -5   11.34    3.05
  -4   7   5    7.74    2.64
   4  -7  -5    8.00    2.31
   4  -7  -5    7.90    2.79
   4  -7  -4   57.48    5.77
  -4   7   4   61.94    5.92
   4  -7  -4   65.80    5.74
   4  -7  -4   52.82    5.49
   4  -7  -4   51.85    5.90
   4  -7  -3   -0.75    1.50
   4  -7  -3    1.95    1.69
   4  -7  -3    3.41    1.94
   4  -7  -2    2.43    2.08
   4  -7  -2    0.38    1.39
   4  -7  -2    3.12    2.07
   4  -7  -2    1.89    1.76
   4  -7  -1   31.91    4.12
   4  -7  -1   32.08    4.28
   4  -7  -1   33.50    4.03
   4  -7  -1   31.56    4.29
   4  -7  -1   37.77    4.63
   4  -7   0  232.37   11.68
   4  -7   0  240.69   12.18
   4  -7   0  255.40   12.80
   4  -7   1  180.24   10.00
   4  -7   1  179.25   10.08
   4  -7   1  207.94   10.78
   4  -7   1  201.72   12.04
   4  -7   1  191.42   10.82
   4  -7   2  191.66   10.36
   4  -7   2  207.72   11.08
   4  -7   2  199.69   11.70
   4  -7   2  195.70   10.91
   4  -7   3    1.31    1.31
   4  -7   3    0.33    1.71
   4  -7   3    1.54    1.47
   4  -7   4    3.88    1.65
   4  -7   4    5.18    1.99
   4  -7   4    2.51    1.56
   4  -7   5    0.90    1.35
   4  -7   5   -1.30    1.89
   4  -7   5   -0.04    1.70
   4  -7   6    1.54    1.24
   4  -7   6    4.72    2.00
   4  -7   6    2.78    1.77
   4  -7   7   53.90    5.70
   4  -7   7   44.15    4.98
   4  -7   8   -2.20    2.42
   4  -7   8    0.50    1.39
   4  -7   8    0.41    1.48
   4  -7   9    0.45    1.27
   4  -7   9    1.64    2.30
   4  -7   9   -2.41    1.74
   4  -7   9   -0.73    1.61
   4  -7  10   12.19    3.06
   4  -7  10   13.67    2.98
   4  -7  10   10.28    3.04
   4  -7  10    8.41    2.29
   4  -7  11  108.22    7.86
   4  -7  11   96.47    8.10
   4  -7  11  121.72    8.04
   4  -7  12   91.71    7.30
   4  -7  12   92.49    7.84
   4  -7  13   23.90    4.14
   4  -7  13   28.06    4.04
   4  -7  13   27.28    4.01
   4  -7  14   86.95    7.07
   4  -7  14   83.36    7.02
   4  -7  14  103.04    7.31
   4  -7  15   48.34    5.16
   4  -7  15   50.22    5.21
   4  -7  15   59.53    5.21
   4  -7  16   -0.22    1.55
   4  -7  16   -0.44    1.34
   4  -7  17    0.47    1.33
   4  -7  17    0.33    1.08
   4  -7  18    1.83    1.32
   4  -7  18    2.28    1.30
   4  -6 -18    0.88    0.82
   4  -6 -17   -1.81    1.23
   4  -6 -17   -0.51    1.00
   4  -6 -16   17.53    2.77
   4  -6 -16   16.88    3.03
   4  -6 -15    4.75    1.99
   4  -6 -15    6.52    2.20
   4  -6 -14   -2.34    2.24
   4  -6 -14    1.50    1.63
   4  -6 -13   14.44    3.36
   4  -6 -12   25.63    4.12
   4  -6 -11    0.18    1.64
  -4   6  10   -2.51    1.84
   4  -6 -10   -1.43    2.21
  -4   6   9   18.45    3.49
   4  -6  -9   18.26    3.50
  -4   6   8   33.76    4.54
   4  -6  -8   36.33    4.64
  -4   6   7   47.51    5.28
   4  -6  -7   47.53    5.34
  -4   6   6   40.84    4.76
   4  -6  -6   37.89    4.14
   4  -6  -6   38.52    4.68
   4  -6  -5   16.16    2.95
   4  -6  -5   14.05    2.71
   4  -6  -5   16.88    2.87
   4  -6  -5    7.17    2.41
   4  -6  -4  247.13   11.94
   4  -6  -4  232.15   11.05
   4  -6  -4  208.21   10.79
   4  -6  -4  212.26   11.71
   4  -6  -3  118.01    7.71
   4  -6  -3  125.16    7.60
   4  -6  -3  112.82    7.48
   4  -6  -3  113.49    8.00
   4  -6  -2    5.10    1.86
   4  -6  -2    0.37    1.43
   4  -6  -2    0.65    1.47
   4  -6  -2    5.53    2.17
   4  -6  -1   83.25    6.16
   4  -6  -1   87.64    6.28
   4  -6  -1   70.21    5.77
   4  -6  -1   82.42    6.44
   4  -6   0  254.09   12.08
   4  -6   0  290.90   13.46
   4  -6   0  284.44   12.98
   4  -6   1   30.59    3.74
   4  -6   1   31.31    3.93
   4  -6   1   27.37    3.53
   4  -6   2    0.58    1.54
   4  -6   2    1.34    1.24
   4  -6   3    2.79    1.65
   4  -6   3    2.95    1.44
   4  -6   3    4.04    1.60
   4  -6   4    8.59    2.25
   4  -6   4    8.39    2.36
   4  -6   4    3.58    1.48
   4  -6   5   11.45    2.57
   4  -6   5   15.80    3.06
   4  -6   5   16.13    2.85
   4  -6   6    0.61    1.35
   4  -6   6    0.64    1.58
   4  -6   6    2.50    1.59
   4  -6   7   34.67    4.07
   4  -6   7   43.42    5.12
   4  -6   7   32.39    3.92
   4  -6   7   32.69    4.04
   4  -6   8  135.86    8.46
   4  -6   8  130.29    9.06
   4  -6   8  127.81    8.32
   4  -6   9   51.73    5.12
   4  -6   9   49.10    5.25
   4  -6   9   53.44    5.80
   4  -6   9   57.16    5.18
   4  -6  10   29.66    4.41
   4  -6  10   25.02    3.80
   4  -6  10   31.91    4.06
   4  -6  11   31.78    4.58
   4  -6  11   37.52    4.74
   4  -6  11   41.72    4.88
   4  -6  12    7.83    2.85
   4  -6  12    6.27    2.73
   4  -6  12   12.60    3.17
   4  -6  13   -0.88    1.98
   4  -6  13    2.23    2.00
   4  -6  13   -3.81    2.32
   4  -6  14   95.62    7.63
   4  -6  14   88.23    7.35
   4  -6  14  101.70    7.56
   4  -6  15   39.18    4.70
   4  -6  15   44.90    5.28
   4  -6  15   42.23    4.77
   4  -6  16   -2.00    2.08
   4  -6  16   -1.41    1.62
   4  -6  16   -2.06    1.62
   4  -6  17    0.13    1.47
   4  -6  17   -0.67    1.83
   4  -6  18   26.61    3.10
   4  -6  19    0.57    1.22
  -4   5  19   18.27    2.23
  -4   5  18   -2.00    1.40
   4  -5 -18   -1.49    1.41
   4  -5 -17   -0.04    1.15
  -4   5  17    1.74    1.44
   4  -5 -16   11.77    2.56
  -4   5  16    8.25    2.32
   4  -5 -15   27.94    3.67
  -4   5  15   29.32    4.16
   4  -5 -14   -0.99    1.56
  -4   5  14   -0.81    1.57
   4  -5 -13    3.54    1.99
  -4   5  13    0.76    1.52
   4  -5 -12   14.14    3.15
  -4   5  12   13.10    3.04
   4  -5 -11    7.51    2.53
  -4   5  11    8.29    2.46
  -4   5  11    7.97    2.12
  -4   5  10    1.98    1.65
   4  -5 -10    1.08    1.54
  -4   5   9   11.40    2.44
   4  -5  -9   10.18    2.70
  -4   5   8   79.21    6.31
   4  -5  -8   73.59    6.09
   4  -5  -7   86.15    6.23
   4  -5  -7  101.22    7.01
   4  -5  -6  509.87   18.46
   4  -5  -6  534.06   19.63
   4  -5  -5   20.89    2.96
   4  -5  -4   10.41    2.30
   4  -5  -3   87.35    5.96
   4  -5  -2   16.13    2.74
   4  -5  -1  644.69   21.67
   4  -5   0  148.31    8.08
   4  -5   1   16.83    2.78
   4  -5   2   85.58    6.02
   4  -5   3    2.60    1.37
   4  -5   4  385.84   15.29
   4  -5   5   44.14    4.30
   4  -5   6    0.39    1.51
   4  -5   6    1.93    1.40
   4  -5   7  175.03    9.82
   4  -5   7  179.80    9.68
   4  -5   7  191.52   10.37
   4  -5   8  140.68    8.96
   4  -5   8  155.25    9.48
   4  -5   8  147.30    8.87
   4  -5   9   25.97    3.93
   4  -5   9   32.23    4.44
   4  -5   9   30.83    4.13
   4  -5  10   76.30    6.55
   4  -5  10   72.14    6.49
   4  -5  10   80.18    7.05
   4  -5  10   69.32    5.95
   4  -5  11   23.66    4.18
   4  -5  11   20.05    3.63
   4  -5  11   19.50    3.60
   4  -5  11   21.59    3.85
   4  -5  12   56.70    6.04
   4  -5  12   59.79    5.92
   4  -5  12   61.54    5.75
   4  -5  13   18.13    3.55
   4  -5  13   14.26    2.81
   4  -5  13   13.77    3.29
   4  -5  14   41.74    4.80
   4  -5  14   48.87    5.74
   4  -5  14   49.58    5.15
   4  -5  15   -0.53    1.42
   4  -5  15    0.91    2.18
   4  -5  15    0.38    1.91
   4  -5  16    2.99    1.76
   4  -5  16   -2.71    2.66
   4  -5  16   -1.45    1.54
   4  -5  17   20.82    3.65
   4  -5  17   24.35    3.60
   4  -5  18   14.91    3.07
   4  -5  18   16.79    2.64
   4  -5  19   13.36    2.47
   4  -5  19   12.16    2.39
   4  -5  20    3.39    1.35
  -4   4  21    0.07    0.83
  -4   4  20   19.71    2.81
  -4   4  19   59.80    5.10
  -4   4  18    3.42    1.84
  -4   4  17   42.56    4.51
  -4   4  17   43.03    5.08
  -4   4  16  141.53    9.48
   4  -4 -15   39.87    4.31
  -4   4  15   39.71    5.04
   4  -4 -14   55.24    5.39
  -4   4  14   45.70    5.35
   4  -4 -13   31.24    4.02
  -4   4  13   37.61    4.91
   4  -4 -12  140.96    8.88
  -4   4  12  155.50   10.00
  -4   4  12  149.41    9.56
   4  -4 -11   -1.50    1.71
  -4   4  11   -0.60    1.61
  -4   4  11    0.88    1.45
  -4   4  11   -0.33    1.22
   4  -4 -10    8.33    2.43
  -4   4  10    6.43    2.17
  -4   4  10   10.76    2.49
  -4   4  10    9.63    2.24
   4  -4  -9    2.33    1.24
  -4   4   9   -1.16    1.36
  -4   4   9    0.55    1.15
  -4   4   9    0.46    1.16
  -4   4   8   58.76    4.63
   4  -4  -8   55.16    4.41
   4  -4  -7   11.36    2.03
  -4   4   7   12.38    2.01
   4  -4  -6  833.02   25.59
   4  -4  -5  382.00   14.04
   4  -4  -4   33.41    3.44
   4  -4  -3   16.42    2.73
   4  -4  -2  228.63    9.94
   4  -4  -1  741.73   23.34
   4  -4   0  160.10    8.07
   4  -4   1   66.44    4.98
   4  -4   2  117.76    7.03
   4  -4   3   20.36    3.20
   4  -4   4  213.78   10.45
   4  -4   5  256.68   12.12
   4  -4   6    5.41    2.26
   4  -4   7   49.48    5.07
   4  -4   8    4.62    2.08
   4  -4   8    4.56    1.85
   4  -4   9  280.28   14.00
   4  -4   9  281.63   13.29
   4  -4   9  276.02   12.01
   4  -4  10   61.17    6.36
   4  -4  10   56.85    5.68
   4  -4  10   58.45    5.53
   4  -4  10   64.02    5.36
   4  -4  11    0.75    1.70
   4  -4  11    2.66    1.70
   4  -4  11   -0.72    1.62
   4  -4  12   -0.97    1.67
   4  -4  12    2.07    1.57
   4  -4  12    2.95    2.71
   4  -4  13    0.83    1.28
   4  -4  13    1.09    2.12
   4  -4  14    2.43    1.62
   4  -4  14    3.01    2.36
   4  -4  15   27.24    4.55
   4  -4  16    4.14    2.50
   4  -4  17   16.12    3.03
   4  -4  17   16.80    3.30
   4  -4  18   61.19    5.53
   4  -4  18   69.47    5.50
   4  -4  19   -0.97    1.75
   4  -4  19   -2.31    1.54
   4  -4  20    2.53    1.36
   4  -4  20    0.01    1.08
  -4   3  22    1.21    1.01
  -4   3  21    6.11    1.90
  -4   3  20    8.15    2.30
  -4   3  19    8.35    2.98
  -4   3  18   18.01    3.56
  -4   3  17  114.64    8.67
  -4   3  16  429.90   19.44
  -4   3  16  481.66   19.16
  -4   3  15   17.72    3.20
  -4   3  15   20.58    4.16
  -4   3  14  134.35    9.67
  -4   3  14  139.62    8.89
  -4   3  14  132.67    9.45
  -4   3  13   35.25    5.04
  -4   3  13   26.76    4.21
  -4   3  12  439.67   18.77
  -4   3  12  401.81   18.00
   4  -3 -11   42.18    4.56
  -4   3  11   50.19    5.21
  -4   3  11   49.19    5.16
  -4   3  10  113.00    7.45
  -4   3  10  110.26    6.46
  -4   3  10  106.60    7.55
  -4   3   9    1.78    1.13
  -4   3   9    5.54    1.80
  -4   3   8   85.22    5.82
   4  -3  -8   81.65    4.99
  -4   3   7   13.11    2.26
   4  -3  -7   14.31    2.01
  -4   3   6   29.91    3.00
   4  -3  -6   30.55    2.99
  -4   3   5    1.31    0.95
   4  -3  -5    2.10    1.24
   4  -3  -4   17.70    2.39
  -4   3   4   16.27    2.04
  -4   3   3    1.28    0.98
   4  -3  -3    2.02    1.13
  -4   3   2    8.75    1.36
   4  -3  -2    6.84    1.71
   4  -3  -1  794.56   24.04
  -4   3   1  783.29   22.00
   4  -3   0   16.58    2.64
   4  -3   1  267.15   11.21
   4  -3   2   91.40    5.99
   4  -3   3  120.18    7.30
   4  -3   4  216.79   10.77
   4  -3   5   70.84    6.10
   4  -3   6    0.26    1.86
   4  -3   7   19.19    3.71
   4  -3   8   95.36    7.59
   4  -3   9  588.60   22.58
   4  -3   9  518.55   19.77
   4  -3   9  567.27   19.76
   4  -3  10    7.62    2.62
   4  -3  10    7.37    2.28
   4  -3  11   14.42    3.37
   4  -3  11   12.13    2.60
   4  -3  11   14.71    2.79
   4  -3  12    5.09    2.44
   4  -3  12   11.98    3.19
   4  -3  12   11.37    2.59
   4  -3  13   -3.13    2.86
   4  -3  13    0.38    1.86
   4  -3  13    2.58    1.41
   4  -3  14  195.39   11.76
   4  -3  14  214.42   10.92
   4  -3  15   68.59    6.69
   4  -3  15   85.36    6.43
   4  -3  16   -0.54    1.82
   4  -3  16    2.58    1.66
   4  -3  17    0.95    1.76
   4  -3  18    7.14    2.39
   4  -3  19   29.25    3.34
   4  -3  19   32.29    3.60
   4  -3  20    0.62    1.13
   4  -3  20    0.99    1.14
  -4   2  22   22.95    3.01
  -4   2  21    1.04    1.54
  -4   2  20    3.23    2.23
  -4   2  19   94.72    7.61
  -4   2  18   83.84    7.27
  -4   2  17  206.72   12.34
  -4   2  16   15.27    3.63
  -4   2  15    3.95    2.13
  -4   2  14  238.58   13.16
  -4   2  14  220.77   12.06
  -4   2  14  232.44   13.13
  -4   2  13    4.17    2.49
  -4   2  13    2.69    1.72
  -4   2  13    4.52    2.54
  -4   2  12  184.39   11.17
  -4   2  12  198.06   10.61
  -4   2  12  202.25   11.56
  -4   2  11    6.26    2.13
  -4   2  11    3.41    1.34
  -4   2  10   37.16    4.22
  -4   2   9   86.03    6.20
  -4   2   8    5.30    1.83
   4  -2  -8    4.94    1.32
  -4   2   7   40.54    3.93
   4  -2  -7   41.53    3.07
  -4   2   6  263.43   10.80
   4  -2  -6  258.91    9.57
  -4   2   5    0.79    1.12
   4  -2  -5   -0.68    0.96
  -4   2   4   54.53    3.96
   4  -2  -4   50.63    3.61
  -4   2   3   42.00    3.26
   4  -2  -3   36.07    3.08
   4  -2  -2  114.82    5.92
  -4   2   2  112.75    5.63
   4  -2  -1  287.45   10.82
  -4   2   1  263.12    9.68
   4  -2   0  571.77   18.81
  -4   2   0  576.22   17.38
   4  -2   1  925.82   28.30
   4  -2   2  163.41    8.58
   4  -2   3  259.64   11.35
   4  -2   4   71.58    5.65
   4  -2   5  292.43   12.88
   4  -2   6  266.01   12.60
   4  -2   7   14.06    2.93
   4  -2   8  531.08   21.07
   4  -2   9   98.02    7.85
   4  -2   9   79.73    6.28
   4  -2  10  206.91   12.09
   4  -2  10  198.60   10.81
   4  -2  11   26.61    4.34
   4  -2  11   28.36    3.88
   4  -2  12   93.97    8.15
   4  -2  12   96.75    7.35
   4  -2  13   -0.30    1.87
   4  -2  13   -0.52    1.45
   4  -2  14  122.00    8.80
   4  -2  14  123.66    8.44
   4  -2  15   23.59    4.08
   4  -2  15   24.35    3.77
   4  -2  16    2.06    1.87
   4  -2  16    1.92    1.61
   4  -2  17    0.33    1.55
   4  -2  17   -1.23    1.60
   4  -2  18    2.36    1.64
   4  -2  18   10.19    2.28
   4  -2  19    3.85    1.12
   4  -2  19    7.36    1.73
   4  -2  20   -1.30    1.05
   4  -2  20    6.43    1.41
  -4   1  23    1.90    1.01
  -4   1  23   -2.33    1.20
  -4   1  22    1.85    1.34
  -4   1  21    4.13    1.64
  -4   1  20    3.59    2.15
  -4   1  19    0.73    2.12
  -4   1  18   15.34    3.58
  -4   1  17    7.64    3.01
  -4   1  16   10.68    3.57
  -4   1  15   26.47    4.37
  -4   1  15   26.01    4.34
  -4   1  14   -0.89    1.76
  -4   1  14    0.54    1.99
  -4   1  13    0.84    1.66
  -4   1  13    3.36    2.41
  -4   1  12  108.03    8.25
  -4   1  12  111.02    8.02
  -4   1  11   96.45    7.47
  -4   1  11  108.64    7.57
  -4   1  10  136.52    8.54
  -4   1   9  216.92   10.88
  -4   1   8  515.38   18.79
  -4   1   7   13.53    2.57
  -4   1   6  487.06   17.32
   4  -1  -6  512.20   15.18
  -4   1   5   51.69    4.21
   4  -1  -5   49.22    3.10
  -4   1   4  139.99    7.05
   4  -1  -4  131.20    5.77
   4  -1  -3   84.53    4.68
  -4   1   3   90.16    5.34
   4  -1  -2  184.09    7.94
  -4   1   2  182.59    8.00
   4  -1  -1  199.47    8.73
  -4   1   1  187.02    8.04
   4  -1   0    0.45    1.41
  -4   1   0   -1.40    1.31
   4  -1   1  147.37    7.52
   4  -1   2  497.20   17.44
   4  -1   3    2.92    1.88
   4  -1   4  888.28   27.30
   4  -1   4  776.56   26.13
   4  -1   5    1.15    1.68
   4  -1   6   86.59    6.59
   4  -1   7   12.19    2.85
   4  -1   8   15.75    3.20
   4  -1   8   17.75    2.83
   4  -1   9    0.62    1.63
   4  -1   9    0.20    1.58
   4  -1  10    4.85    2.25
   4  -1  10    5.64    2.66
   4  -1  10    3.12    1.86
   4  -1  11   22.31    4.16
   4  -1  11   20.84    3.53
   4  -1  12   -0.08    1.83
   4  -1  12    2.29    2.03
   4  -1  13   53.14    5.73
   4  -1  14   33.45    4.55
   4  -1  14   38.31    4.90
   4  -1  15  113.06    8.05
   4  -1  15  125.98    8.70
   4  -1  16   63.10    5.47
   4  -1  16   63.35    5.90
   4  -1  17    6.51    2.10
   4  -1  17    7.87    2.39
   4  -1  18   10.76    2.43
   4  -1  19   24.12    2.98
   4  -1  20    4.89    1.32
  -4   0  23    3.15    1.13
  -4   0  23    2.90    1.31
  -4   0  22    3.10    1.32
  -4   0  22    3.51    1.60
  -4   0  21    7.74    2.02
  -4   0  20   12.01    2.65
  -4   0  19   11.02    2.80
  -4   0  18    8.43    2.79
  -4   0  17  285.35   14.56
  -4   0  16   48.48    5.68
  -4   0  15  173.14   11.85
  -4   0  15  174.03   10.95
  -4   0  14    1.80    2.31
  -4   0  14    1.76    1.96
  -4   0  13    7.01    2.46
  -4   0  13    6.44    2.28
  -4   0  12  236.64   12.97
  -4   0  12  235.72   12.41
  -4   0  11   43.83    5.04
  -4   0  11   39.42    4.43
  -4   0  10   42.92    4.87
  -4   0   9  849.08   28.07
  -4   0   8    1.64    1.55
  -4   0   7    7.23    2.23
  -4   0   6   59.39    5.01
  -4   0   5   79.80    5.52
   4   0  -4  180.77    6.95
  -4   0   4  172.51    8.58
   4   0  -3   68.17    4.05
  -4   0   3   62.44    4.73
  -4   0   2   28.75    3.13
   4   0  -2   27.94    2.77
  -4   0   1   25.06    2.88
   4   0  -1   24.33    2.64
   4   0   0   48.59    4.00
   4   0   0   53.44    4.06
  -4   0   0   51.92    4.21
   4   0   1   59.11    4.61
   4   0   1   59.91    4.47
   4   0   2    4.23    1.70
   4   0   3 1164.15   34.79
   4   0   4 1099.91   33.71
   4   0   5   10.74    2.64
   4   0   6  127.69    8.55
   4   0   7   37.36    4.81
   4   0   7   29.61    3.57
   4   0   8   41.08    4.95
   4   0   8   30.29    4.05
   4   0   9    8.40    2.39
   4   0   9   13.48    2.64
   4   0  10    9.29    2.56
   4   0  10   15.37    3.15
   4   0  11  165.50   10.99
   4   0  11  157.79   10.26
   4   0  12    1.80    1.56
   4   0  12    0.89    2.13
   4   0  13   -3.09    2.48
   4   0  14   10.94    2.30
   4   0  14   13.00    3.33
   4   0  15    3.31    2.20
   4   0  15    0.79    1.86
   4   0  16    0.20    1.30
   4   0  16    0.34    1.70
   4   0  17    9.86    2.45
   4   0  18    8.38    2.15
   4   0  19    2.42    1.11
  -4  -1  23    6.23    1.59
  -4  -1  22    1.93    1.05
  -4  -1  22    0.02    1.18
  -4  -1  21   12.07    2.18
  -4  -1  21   14.36    2.92
  -4  -1  20    5.67    1.89
  -4  -1  20    6.38    2.46
  -4  -1  19    6.16    1.93
  -4  -1  18   29.98    4.37
  -4  -1  17   85.53    7.28
  -4  -1  16   20.39    3.60
  -4  -1  15    8.21    2.66
  -4  -1  14   79.60    7.62
  -4  -1  14   82.50    7.23
  -4  -1  13    8.78    3.01
  -4  -1  13    8.34    2.42
  -4  -1  12   32.43    4.60
  -4  -1  12   32.17    4.01
  -4  -1  11   65.74    6.06
  -4  -1  11   58.12    5.47
  -4  -1  10   20.21    3.36
  -4  -1  10   16.68    2.76
  -4  -1   9   31.20    4.17
  -4  -1   9   32.14    3.82
  -4  -1   8  123.49    8.03
  -4  -1   7   62.02    5.45
  -4  -1   6   22.64    3.27
  -4  -1   5    7.80    2.24
  -4  -1   4  146.54    8.00
  -4  -1   3  123.96    7.20
   4   1  -2   87.71    4.99
  -4  -1   2   82.86    5.66
  -4  -1   1    2.72    1.54
   4   1  -1    3.91    1.34
   4   1  -1    3.38    1.24
   4   1   0   27.77    3.09
   4   1   1    2.93    1.59
   4   1   2  452.85   16.83
   4   1   3  249.08   11.71
   4   1   4    6.29    2.35
   4   1   5  131.54    9.05
  -4  -1  -5  143.61    7.85
   4   1   5  137.81    8.33
   4   1   6   16.76    3.33
  -4  -1  -6   13.39    2.42
   4   1   6   18.39    3.14
   4   1   7   74.36    6.88
   4   1   7   84.35    6.82
   4   1   8   49.28    5.64
   4   1   8   48.65    5.31
   4   1   9    6.10    2.54
   4   1   9    7.75    2.25
   4   1  10   21.74    3.87
   4   1  10   22.37    4.05
   4   1  11    9.99    2.98
   4   1  12    6.01    2.73
   4   1  13   77.21    7.00
   4   1  14   83.05    7.17
   4   1  15   35.84    4.74
   4   1  16   26.51    3.48
   4   1  16   24.79    3.61
   4   1  17   50.95    4.28
   4   1  17   58.82    5.03
   4   1  18   18.23    2.56
   4   1  19   20.46    2.27
  -4  -2  22    0.30    1.01
  -4  -2  21    5.30    1.89
  -4  -2  20    1.55    1.67
  -4  -2  19    0.77    1.70
  -4  -2  18   31.72    4.55
  -4  -2  17    0.73    1.94
  -4  -2  16  136.58    9.68
  -4  -2  15   55.55    6.25
  -4  -2  14  193.41   11.75
  -4  -2  13   34.71    5.08
  -4  -2  13   29.58    4.34
  -4  -2  12    0.97    1.88
  -4  -2  12    2.05    1.76
  -4  -2  11    2.32    1.60
  -4  -2  11    4.97    2.33
  -4  -2  10   74.32    6.73
  -4  -2  10   74.36    6.23
  -4  -2   9   47.09    4.95
  -4  -2   9   37.14    4.38
  -4  -2   8   68.34    5.91
  -4  -2   8   59.43    5.46
  -4  -2   7  103.57    7.33
  -4  -2   7   89.99    6.48
  -4  -2   6  232.27   11.44
  -4  -2   6  236.76   11.31
  -4  -2   5  143.60    8.40
  -4  -2   4  130.15    7.77
  -4  -2   3  165.83    9.08
  -4  -2   2  204.37   10.15
   4   2  -1   27.88    3.12
   4   2   0   31.12    3.52
   4   2   1    0.19    1.29
   4   2   2   33.25    4.00
  -4  -2  -2   30.52    3.50
   4   2   3   27.09    3.82
  -4  -2  -3   33.02    3.68
   4   2   3   25.99    3.53
   4   2   4   11.03    2.72
  -4  -2  -4   11.02    2.23
   4   2   4    6.85    1.94
   4   2   5   16.45    3.44
  -4  -2  -5   15.00    2.47
   4   2   5   15.62    2.90
   4   2   6  175.56   10.90
  -4  -2  -6  165.94    9.33
   4   2   6  156.92    9.72
   4   2   7    3.21    2.34
   4   2   7    8.73    2.62
   4   2   8   52.29    6.17
   4   2   8   46.23    5.33
   4   2   9   32.69    4.93
   4   2   9   35.99    4.82
   4   2  10  250.60   13.38
   4   2  11   69.41    6.70
   4   2  12   -0.41    1.82
   4   2  13   -2.29    2.52
   4   2  14   14.74    2.96
   4   2  15   15.13    2.99
   4   2  16    0.35    1.07
   4   2  16    4.22    1.85
   4   2  17   -1.39    0.98
   4   2  17    3.48    1.38
  -4  -3  21    5.67    1.50
  -4  -3  21    6.37    1.56
  -4  -3  20   -0.01    1.17
  -4  -3  20    2.02    1.37
  -4  -3  19    3.73    2.02
  -4  -3  18   -0.19    1.58
  -4  -3  17    0.96    1.65
  -4  -3  16   -0.54    1.77
  -4  -3  15    9.50    3.06
  -4  -3  14   48.19    5.52
  -4  -3  13  171.10   10.58
  -4  -3  12   90.31    7.36
  -4  -3  12   75.66    7.15
  -4  -3  11    2.39    2.28
  -4  -3  11   -0.32    1.90
  -4  -3  10   14.66    2.96
  -4  -3  10   14.96    3.15
  -4  -3  10   12.59    2.97
  -4  -3   9   14.55    3.07
  -4  -3   9   15.92    3.26
  -4  -3   8   47.32    5.14
  -4  -3   8   57.64    5.53
  -4  -3   8   54.13    5.46
  -4  -3   7  101.40    7.44
  -4  -3   7  111.87    7.88
  -4  -3   6   15.14    2.43
  -4  -3   6   17.19    2.87
  -4  -3   6   14.48    2.65
  -4  -3   5    6.69    1.80
  -4  -3   5    8.53    2.16
  -4  -3   5    9.61    2.70
  -4  -3   5    8.98    2.16
  -4  -3   4   17.56    2.88
  -4  -3   4   20.37    3.32
  -4  -3   4   21.19    3.23
  -4  -3   4   28.21    3.72
  -4  -3   3  175.32    9.26
  -4  -3   3  171.33    9.65
  -4  -3   2   16.05    2.64
  -4  -3   2   18.26    3.01
  -4  -3   1   13.54    2.46
  -4  -3   1   15.24    2.67
  -4  -3   0  148.69    8.31
  -4  -3   0  144.19    8.52
   4   3   0  132.36    8.26
   4   3   1   67.00    5.78
  -4  -3  -1   63.37    5.57
   4   3   1   66.81    5.68
   4   3   2    1.99    1.49
  -4  -3  -2    5.87    1.99
   4   3   2    3.52    1.59
   4   3   3    1.45    1.59
  -4  -3  -3   -0.93    1.49
   4   3   3    0.06    1.29
   4   3   4   36.50    5.21
  -4  -3  -4   39.55    4.47
   4   3   4   32.03    4.16
   4   3   5   14.92    3.63
  -4  -3  -5   15.21    2.94
   4   3   5   12.53    2.68
   4   3   6   64.04    6.74
   4   3   6   55.61    5.66
   4   3   7   66.27    6.55
   4   3   8    0.88    1.80
   4   3   9   20.09    3.57
   4   3  10    3.10    2.26
   4   3  11    3.35    1.93
   4   3  12   25.26    3.64
   4   3  13    3.34    1.65
  -4  -3 -14   19.67    2.38
   4   3  14   19.35    2.77
  -4  -3 -15    0.74    1.13
   4   3  15   -0.47    1.04
  -4  -3 -16    0.39    1.11
   4   3  16    4.73    1.33
  -4  -4  20   28.49    2.82
  -4  -4  20   25.65    2.59
  -4  -4  19   16.08    2.50
  -4  -4  19   17.00    2.38
  -4  -4  18    4.29    1.85
  -4  -4  18    8.42    1.99
  -4  -4  17   10.53    2.46
  -4  -4  17    8.45    2.30
  -4  -4  16   20.27    3.57
  -4  -4  16   18.42    3.16
  -4  -4  15   -0.94    1.56
  -4  -4  15    4.00    2.05
  -4  -4  14   30.21    4.46
  -4  -4  14   27.49    4.17
  -4  -4  13   64.27    6.25
  -4  -4  13   73.01    6.50
  -4  -4  12  173.17   10.23
  -4  -4  12  154.77    9.80
  -4  -4  11   12.75    3.08
  -4  -4  11   14.90    3.35
  -4  -4  10  107.28    8.13
  -4  -4  10  115.48    8.21
  -4  -4   9   10.20    2.74
  -4  -4   9   10.09    2.87
  -4  -4   9    7.45    1.95
  -4  -4   9    7.10    2.00
  -4  -4   8    2.26    2.21
  -4  -4   8    0.77    1.61
  -4  -4   8   -0.55    1.24
  -4  -4   8    2.25    2.15
  -4  -4   7    3.49    2.26
  -4  -4   7    1.83    1.95
  -4  -4   7   -1.79    1.65
  -4  -4   7    4.15    2.44
  -4  -4   6   23.39    3.82
  -4  -4   6   31.82    4.26
  -4  -4   6   30.11    3.64
  -4  -4   5  174.34   10.35
  -4  -4   5  191.74   10.17
  -4  -4   5  183.65   10.19
  -4  -4   4   18.31    3.25
  -4  -4   4   23.50    3.59
  -4  -4   4   22.27    3.41
  -4  -4   3  138.03    8.94
  -4  -4   3  151.19    9.09
  -4  -4   3  143.62    8.76
  -4  -4   2   47.16    5.03
  -4  -4   2   54.61    5.21
  -4  -4   2   53.84    5.33
  -4  -4   1  122.06    8.15
  -4  -4   1  104.08    7.35
  -4  -4   1  107.06    7.83
  -4  -4   0   15.64    2.90
  -4  -4   0   18.76    3.13
  -4  -4  -1   16.66    2.94
  -4  -4  -2  244.32   11.67
  -4  -4  -2  221.13   11.47
  -4  -4  -3    1.15    1.24
  -4  -4  -3    4.01    1.98
  -4  -4  -4  239.09   11.86
   4   4   5   15.06    2.87
   4   4   6   -1.14    1.33
   4   4   7    5.84    2.02
   4   4   8   14.66    2.70
   4   4   9   47.36    4.57
  -4  -4 -10    4.66    1.99
   4   4  10    2.46    1.43
  -4  -4 -11   11.41    2.25
  -4  -4 -11   10.53    2.54
   4   4  11   13.57    2.52
  -4  -4 -12   16.24    2.41
  -4  -4 -12   17.78    2.85
   4   4  12   19.65    2.57
  -4  -4 -13    8.90    1.54
  -4  -4 -13   11.79    2.15
   4   4  13   14.07    1.99
  -4  -4 -14   10.93    1.90
  -4  -5  19    0.81    0.91
  -4  -5  18    2.73    1.33
  -4  -5  17    0.41    1.15
  -4  -5  17    1.49    0.91
  -4  -5  16    6.88    2.09
  -4  -5  16    3.51    1.37
  -4  -5  15    0.83    1.61
  -4  -5  15   -0.81    1.14
  -4  -5  14   -2.37    1.84
  -4  -5  14    1.40    1.29
  -4  -5  13    1.43    1.89
  -4  -5  13    1.74    1.40
  -4  -5  12    4.11    2.11
  -4  -5  12    6.47    1.88
  -4  -5  11   -0.03    1.69
  -4  -5  11    0.32    1.55
  -4  -5  10   24.86    3.89
  -4  -5  10   21.78    3.50
  -4  -5   9   71.96    6.29
  -4  -5   9   74.35    6.07
  -4  -5   8   92.93    7.27
  -4  -5   8   81.60    6.50
  -4  -5   7   24.61    3.71
  -4  -5   7   16.56    3.17
  -4  -5   7   18.55    2.87
  -4  -5   6   10.25    2.78
  -4  -5   6   11.07    2.60
  -4  -5   6   14.66    2.67
  -4  -5   5   32.53    4.27
  -4  -5   5   30.19    3.93
  -4  -5   5   35.86    4.26
  -4  -5   4    5.15    2.12
  -4  -5   4    4.62    1.88
  -4  -5   4    5.31    2.20
  -4  -5   3    1.71    1.73
  -4  -5   3    1.81    1.63
  -4  -5   3    4.15    2.00
  -4  -5   2    5.15    2.14
  -4  -5   2    6.30    1.95
  -4  -5   2    4.96    2.20
  -4  -5   1   43.12    5.24
  -4  -5   1   34.67    4.12
  -4  -5   0   23.94    3.33
  -4  -5   0   22.39    3.81
  -4  -5  -1  171.62   10.23
  -4  -5  -1  152.34    8.92
  -4  -5  -2  212.63   11.67
  -4  -5  -2  184.02   10.03
  -4  -5  -2  184.24   10.03
  -4  -5  -3   40.42    4.31
  -4  -5  -3   39.35    4.97
  -4  -5  -4   51.18    5.73
  -4  -5  -4   43.77    4.65
  -4  -5  -5   19.14    3.19
  -4  -5  -5   19.80    3.65
  -4  -5  -6    5.51    2.10
  -4  -5  -6    3.69    1.90
  -4  -5  -7   11.94    2.78
  -4  -5  -7   11.83    2.62
  -4  -5  -8    3.14    1.77
  -4  -5  -8    3.95    1.81
  -4  -5  -9   -0.86    1.27
  -4  -5  -9    3.38    1.62
  -4  -5 -10    2.19    1.38
  -4  -5 -10    1.17    1.01
  -4  -5 -11   35.05    2.93
  -4  -5 -11   48.40    3.80
  -4  -5 -12   13.06    1.85
  -4  -6  16   16.00    2.17
  -4  -6  15   -0.04    1.16
  -4  -6  14    3.23    1.61
  -4  -6  13   42.69    4.26
  -4  -6  12    3.65    1.84
  -4  -6  11    5.34    2.07
  -4  -6  10    5.59    2.13
  -4  -6  10    3.21    1.33
  -4  -6   9   25.78    3.74
  -4  -6   9   29.63    3.28
  -4  -6   8    1.37    1.71
  -4  -6   8    0.35    1.17
  -4  -6   8    3.47    1.62
  -4  -6   7    1.48    1.80
  -4  -6   7    0.61    1.21
  -4  -6   7    5.24    1.84
  -4  -6   6   17.43    3.09
  -4  -6   6   10.80    2.08
  -4  -6   6   19.87    3.02
  -4  -6   5   50.86    5.19
  -4  -6   5   49.06    4.90
  -4  -6   5   54.65    4.70
  -4  -6   4  181.83   10.13
  -4  -6   4  176.36   10.04
  -4  -6   4  187.65    9.24
  -4  -6   3   16.18    2.72
  -4  -6   3   17.79    3.18
  -4  -6   2    2.33    1.11
  -4  -6   2    1.92    1.50
  -4  -6   1    5.18    1.66
  -4  -6   1    9.71    2.54
  -4  -6   0    0.14    1.67
  -4  -6  -1   31.95    4.34
  -4  -6  -2   11.50    2.94
  -4  -6  -3    1.53    1.33
  -4  -6  -3    0.20    1.70
  -4  -6  -4   -1.86    1.26
  -4  -6  -4   -1.19    1.64
  -4  -6  -5   21.42    2.86
  -4  -6  -5   14.72    2.67
  -4  -6  -6    0.24    1.05
  -4  -6  -6   -0.34    1.44
  -4  -6  -7    5.12    1.52
  -4  -6  -7    2.61    1.40
  -4  -6  -8   26.59    2.67
  -4  -6  -8   24.44    2.55
  -4  -7  13   34.92    3.01
  -4  -7  12    8.53    1.81
  -4  -7  11    4.65    1.24
  -4  -7  11   -2.20    1.25
  -4  -7  10    1.56    1.44
  -4  -7   9   11.21    2.30
  -4  -7   8   16.19    2.69
  -4  -7   7   17.87    2.84
  -4  -7   6    1.83    1.25
  -4  -7   5   34.20    3.55
  -4  -7   4    1.73    1.40
  -4  -7   3   18.60    2.84
  -4  -7   2    2.41    1.62
  -4  -7   1    3.29    1.59
  -4  -7   0   21.87    2.90
  -4  -7  -1    3.78    1.56
  -4  -7  -2    0.51    1.37
  -4  -7  -2    1.69    0.90
  -4  -7  -3    0.40    1.07
  -4  -7  -4   34.30    3.10
  -4  -7  -5    3.99    1.22
  -4  -8   5    0.16    1.05
  -4  -8   4    5.46    1.32
   5 -11  -4    7.73    1.81
   5 -11  -3   -0.16    1.29
   5 -11  -2   35.27    3.45
   5 -11  -1    5.76    1.84
   5 -11   0    0.20    1.33
   5 -11   1   -1.23    1.77
   5 -11   2   -1.52    1.43
   5 -11   3    0.48    1.59
   5 -11   4    2.28    1.38
   5 -11   5   18.54    2.67
   5 -11   6   15.27    2.50
   5 -11   7   15.58    2.36
   5 -10  -9    2.79    1.07
   5 -10  -8   11.72    2.05
   5 -10  -7    7.17    2.14
   5 -10  -6   -0.15    1.35
   5 -10  -5   25.00    3.50
   5 -10  -4    1.49    1.84
   5 -10  -3   45.42    4.93
   5 -10  -2    7.32    2.55
   5 -10  -1    2.59    2.05
   5 -10   0    5.59    2.53
   5 -10   1   11.00    2.66
   5 -10   2    2.65    1.87
   5 -10   3   32.03    4.28
   5 -10   4   -0.25    1.63
   5 -10   5   20.09    3.20
   5 -10   6   22.87    2.99
   5 -10   6   27.12    3.82
   5 -10   7   -0.27    1.30
   5 -10   7   -1.46    1.75
   5 -10   8   25.71    3.28
   5 -10   8   19.31    2.88
   5 -10   9   49.52    4.36
   5 -10   9   46.26    4.18
   5 -10  10  115.74    6.75
   5 -10  11    3.25    1.61
   5 -10  12    1.81    1.35
   5 -10  13   12.29    1.81
   5  -9 -12    7.00    1.91
   5  -9 -12    4.53    1.31
   5  -9 -11    2.82    1.44
   5  -9 -11    1.70    1.43
   5  -9 -10    1.81    1.71
   5  -9 -10    0.71    1.40
   5  -9  -9    1.50    1.65
   5  -9  -9    1.02    1.82
   5  -9  -8   -0.32    1.72
   5  -9  -8   -0.07    1.68
   5  -9  -7    2.32    1.84
   5  -9  -7    0.51    2.04
   5  -9  -6  138.79    9.27
   5  -9  -6  140.21    9.41
   5  -9  -5    5.13    1.93
   5  -9  -5   14.06    3.59
   5  -9  -4   87.03    7.24
   5  -9  -4   95.84    7.83
   5  -9  -3   36.34    5.08
   5  -9  -2   80.79    7.23
   5  -9  -1    7.18    2.70
   5  -9   0   -2.93    2.85
   5  -9   1   53.91    5.95
   5  -9   2   15.95    3.50
   5  -9   3    3.38    1.52
   5  -9   3    0.64    2.02
   5  -9   4   28.03    3.96
   5  -9   4   24.00    4.10
   5  -9   5   23.64    3.68
   5  -9   5   20.36    3.70
   5  -9   6   54.68    5.24
   5  -9   6   56.39    5.63
   5  -9   7    6.02    2.37
   5  -9   7    5.14    1.84
   5  -9   8    0.02    1.77
   5  -9   8   -0.99    1.62
   5  -9   9    6.36    2.44
   5  -9   9    7.83    2.15
   5  -9  10   43.51    4.80
   5  -9  10   43.90    4.28
   5  -9  11    9.89    2.68
   5  -9  12   59.17    5.17
   5  -9  13   20.01    2.98
   5  -9  14    0.38    1.43
   5  -9  15   12.17    2.00
   5  -8 -15   -1.06    1.07
   5  -8 -14   41.92    3.74
   5  -8 -14   34.91    3.29
   5  -8 -13   -2.94    1.86
   5  -8 -13   -0.29    1.25
   5  -8 -12    7.53    2.61
   5  -8 -12    5.65    1.79
   5  -8 -11   -0.70    1.79
   5  -8 -11   -0.51    1.71
   5  -8 -10    2.66    2.11
   5  -8 -10   -0.32    2.09
   5  -8  -9   -0.09    2.16
   5  -8  -9    3.32    2.28
   5  -8  -8   12.30    3.23
   5  -8  -8   13.78    3.49
   5  -8  -7    0.98    2.02
   5  -8  -7    0.97    2.42
   5  -8  -6    2.50    1.88
   5  -8  -6    1.79    2.27
   5  -8  -5   11.98    3.58
   5  -8  -5   15.64    3.88
   5  -8  -4   32.60    4.87
   5  -8  -4   34.65    5.00
   5  -8  -3  127.53    9.25
   5  -8  -3  123.57    9.14
   5  -8  -2   13.90    3.09
   5  -8  -2   16.21    3.55
   5  -8  -1  117.45    8.75
   5  -8   0   62.89    6.23
   5  -8   1   10.06    2.82
   5  -8   2  326.96   14.90
   5  -8   2  312.08   15.24
   5  -8   3   32.97    4.44
   5  -8   3   28.27    4.20
   5  -8   4  158.02    9.86
   5  -8   4  148.06    9.55
   5  -8   5   60.94    6.25
   5  -8   5   65.27    6.05
   5  -8   6    4.00    2.05
   5  -8   6   11.60    2.80
   5  -8   7    1.41    1.96
   5  -8   7    3.83    2.02
   5  -8   8    5.02    2.66
   5  -8   8    2.54    1.62
   5  -8   9    8.86    2.71
   5  -8  10    6.48    2.84
   5  -8  11   39.37    5.31
   5  -8  12   11.00    3.03
   5  -8  13   67.59    5.94
   5  -8  14    2.19    1.85
   5  -8  15   -1.38    1.41
   5  -8  16    2.39    1.44
   5  -7 -16   39.48    3.47
   5  -7 -16   34.13    3.26
   5  -7 -15   24.87    3.08
   5  -7 -15   18.50    2.92
   5  -7 -14    1.90    1.59
   5  -7 -14    2.64    2.08
   5  -7 -13   22.24    3.84
   5  -7 -13   25.72    3.84
   5  -7 -12   41.42    5.20
   5  -7 -12   34.40    4.74
   5  -7 -11    2.36    1.89
   5  -7 -11    3.91    2.66
   5  -7 -10    9.98    3.22
   5  -7 -10    9.52    3.19
   5  -7  -9    3.24    2.24
   5  -7  -9    1.01    2.48
   5  -7  -8   17.16    4.07
   5  -7  -8   11.32    3.20
   5  -7  -7    0.80    2.10
   5  -7  -7    4.76    2.86
  -5   7   6   -0.31    1.52
   5  -7  -6    4.94    2.45
   5  -7  -6    0.18    1.96
   5  -7  -5    0.61    1.56
   5  -7  -5    0.84    1.98
   5  -7  -5    2.33    1.82
   5  -7  -4    6.91    2.29
   5  -7  -4    4.13    2.21
   5  -7  -4    2.11    1.99
   5  -7  -3   63.56    5.78
   5  -7  -3   57.24    5.98
   5  -7  -3   61.61    6.39
   5  -7  -2  444.44   17.99
   5  -7  -2  425.70   18.55
   5  -7  -2  436.16   18.70
   5  -7  -1  142.66    9.11
   5  -7  -1  144.84    9.55
   5  -7  -1  150.85    9.53
   5  -7   0   -0.01    1.40
   5  -7   0   -0.48    1.65
   5  -7   1    2.49    1.70
   5  -7   1    0.35    1.30
   5  -7   1    2.51    1.68
   5  -7   2   93.20    7.22
   5  -7   2   88.25    7.01
   5  -7   2   91.16    7.09
   5  -7   3  355.35   16.13
   5  -7   3  369.00   16.57
   5  -7   3  370.48   16.03
   5  -7   4    3.29    2.24
   5  -7   4    4.66    2.45
   5  -7   4    2.84    1.65
   5  -7   5   -0.52    1.63
   5  -7   5    2.30    1.99
   5  -7   5    2.30    1.69
   5  -7   6    2.28    1.70
   5  -7   6    3.98    2.04
   5  -7   6    8.22    2.30
   5  -7   7   31.31    4.28
   5  -7   7   32.87    4.82
   5  -7   8   57.42    6.27
   5  -7   9    7.06    3.33
   5  -7   9   11.57    2.61
   5  -7  10    4.52    3.03
   5  -7  10   -2.92    1.99
   5  -7  11   40.80    5.28
   5  -7  11   41.94    4.70
   5  -7  12   66.10    6.01
   5  -7  12   71.52    6.67
   5  -7  13    8.85    2.69
   5  -7  13   14.62    2.99
   5  -7  14    8.46    2.76
   5  -7  14    4.85    2.23
   5  -7  15   11.48    2.54
   5  -7  15   14.51    2.92
   5  -7  16    4.88    1.85
   5  -7  16    4.34    1.80
   5  -7  17    6.76    1.55
   5  -6 -18    4.04    1.45
   5  -6 -17    9.15    1.77
   5  -6 -17    4.94    1.83
   5  -6 -16    2.42    1.19
   5  -6 -16    0.84    1.54
   5  -6 -15    0.94    1.42
   5  -6 -14   27.03    3.82
   5  -6 -13    0.93    1.72
   5  -6 -12   21.54    3.81
   5  -6 -11   11.98    3.14
   5  -6 -10   35.67    5.18
  -5   6   9   22.86    3.73
   5  -6  -9   20.09    3.99
  -5   6   8   13.47    2.99
   5  -6  -8   12.28    3.13
   5  -6  -7    3.04    1.78
   5  -6  -7    3.01    1.56
   5  -6  -6    3.52    1.85
   5  -6  -6    2.62    1.72
   5  -6  -5    3.45    1.82
   5  -6  -5    5.64    2.19
   5  -6  -4    0.92    1.34
   5  -6  -4    1.18    1.30
   5  -6  -4    0.31    1.94
   5  -6  -3   -0.68    1.42
   5  -6  -3    0.60    1.47
   5  -6  -3   -2.46    1.81
   5  -6  -2  203.77   10.69
   5  -6  -2  212.50   11.27
   5  -6  -2  179.85   10.80
   5  -6  -1   19.59    3.09
   5  -6  -1   19.52    3.31
   5  -6  -1   21.70    3.42
   5  -6   0   -0.88    1.48
   5  -6   0    1.70    2.48
   5  -6   1  141.64    8.67
   5  -6   1  138.80    8.55
   5  -6   1  130.89    8.37
   5  -6   2  598.68   21.87
   5  -6   2  586.03   21.80
   5  -6   2  573.72   21.05
   5  -6   3    2.23    1.53
   5  -6   3    1.52    1.74
   5  -6   3    0.84    1.36
   5  -6   4   38.65    4.60
   5  -6   4   35.14    4.56
   5  -6   5    0.95    1.60
   5  -6   5   -1.20    1.68
   5  -6   6    4.39    1.74
   5  -6   6    7.09    2.91
   5  -6   6    7.68    2.77
   5  -6   7    0.03    1.37
   5  -6   7    1.00    1.82
   5  -6   7   -0.25    1.66
   5  -6   8   18.50    3.51
   5  -6   8   20.81    3.95
   5  -6   8   24.20    3.54
   5  -6   8   29.21    3.91
   5  -6   9   22.12    3.82
   5  -6   9   20.21    3.89
   5  -6   9   20.57    3.58
   5  -6  10   21.67    4.21
   5  -6  10   22.58    3.83
   5  -6  11    1.25    1.97
   5  -6  11   -1.20    1.75
   5  -6  12   16.76    3.56
   5  -6  12   16.12    3.51
   5  -6  13    3.61    2.32
   5  -6  13   -1.25    2.19
   5  -6  14   11.06    2.54
   5  -6  14   14.07    3.37
   5  -6  15    2.91    1.43
   5  -6  15    4.92    2.29
   5  -6  16    3.84    1.44
   5  -6  16    6.74    2.74
   5  -6  17    1.03    1.61
   5  -6  18    0.19    1.40
  -5   5  19   24.39    2.49
   5  -5 -19   12.74    2.20
  -5   5  18    2.40    1.50
  -5   5  17    4.49    1.71
   5  -5 -16  176.38    9.17
  -5   5  16  171.79    9.61
   5  -5 -15   20.12    3.10
  -5   5  15   19.57    3.45
   5  -5 -14   81.27    6.54
  -5   5  14   87.72    7.08
   5  -5 -13  108.35    7.87
  -5   5  13  112.49    8.25
   5  -5 -12   37.17    4.63
  -5   5  12   42.37    4.98
   5  -5 -11   47.75    5.40
  -5   5  11   42.48    4.92
   5  -5 -10   52.29    5.85
  -5   5  10   51.76    5.39
  -5   5  10   48.39    5.13
   5  -5  -9    7.02    2.54
  -5   5   9    4.56    1.72
  -5   5   9    3.39    1.88
   5  -5  -8   16.64    3.25
  -5   5   8   18.78    2.91
   5  -5  -8   14.62    2.63
   5  -5  -7   21.19    3.46
  -5   5   7   19.78    3.07
   5  -5  -7   21.74    3.07
   5  -5  -6    2.12    1.34
   5  -5  -6    4.50    1.87
   5  -5  -5   -1.80    1.46
   5  -5  -5   -1.05    1.18
   5  -5  -4   15.38    2.70
   5  -5  -4   13.89    2.58
   5  -5  -3   19.48    3.15
   5  -5  -3   21.30    3.27
   5  -5  -2   71.76    5.74
   5  -5  -2   65.78    5.55
   5  -5  -1  215.18   10.74
   5  -5   0   -0.07    1.44
   5  -5   1   97.79    6.96
   5  -5   2   19.94    3.24
   5  -5   3    8.53    2.10
   5  -5   4   12.66    2.54
   5  -5   5    1.52    1.52
   5  -5   5   -1.45    1.63
   5  -5   5    0.31    1.77
   5  -5   6  227.21   12.28
   5  -5   6  244.70   12.48
   5  -5   6  236.33   11.62
   5  -5   7   -0.84    1.73
   5  -5   7    2.43    1.87
   5  -5   7    0.16    1.54
   5  -5   8  189.51   11.16
   5  -5   8  151.19    9.76
   5  -5   8  171.71   10.44
   5  -5   8  160.03    9.65
   5  -5   9   90.02    7.73
   5  -5   9   81.65    7.09
   5  -5   9   90.65    7.72
   5  -5   9   84.72    6.71
   5  -5  10    6.55    2.27
   5  -5  10    2.74    1.96
   5  -5  10    2.17    2.03
   5  -5  10    5.47    1.94
   5  -5  11   20.76    3.82
   5  -5  11   21.96    4.17
   5  -5  11   22.87    4.07
   5  -5  12   34.12    4.58
   5  -5  12   39.96    5.21
   5  -5  13    3.69    1.60
   5  -5  13   11.62    3.56
   5  -5  14    2.54    1.63
   5  -5  14    5.57    2.57
   5  -5  15   47.34    4.59
   5  -5  15   50.56    5.78
   5  -5  16   -0.58    2.14
   5  -5  17   -1.26    1.74
   5  -5  18   23.79    3.31
   5  -5  19   39.49    3.55
  -5   4  20   -0.77    1.05
  -5   4  19    1.45    1.66
  -5   4  18    9.63    2.53
  -5   4  17   61.28    5.81
  -5   4  16   45.68    5.28
  -5   4  15   34.59    4.90
  -5   4  14    1.06    2.10
   5  -4 -13    6.05    2.25
  -5   4  13    5.02    2.40
   5  -4 -12    2.91    1.73
  -5   4  12    5.44    2.26
   5  -4 -11   19.32    3.20
  -5   4  11   16.11    3.43
   5  -4 -10  267.47   13.11
  -5   4  10  251.92   13.00
   5  -4  -9    6.56    2.07
  -5   4   9    5.06    2.26
   5  -4  -8    1.77    1.77
  -5   4   8   -0.85    1.37
   5  -4  -8   -1.44    1.41
   5  -4  -7    1.23    1.07
   5  -4  -7    1.76    1.37
  -5   4   7   -1.03    1.67
   5  -4  -6  172.91    8.68
   5  -4  -5   36.95    3.77
   5  -4  -4    1.66    1.37
   5  -4  -3   25.98    3.22
   5  -4  -2  219.07   10.27
   5  -4  -1  484.51   17.64
   5  -4   0   60.51    5.10
   5  -4   1  174.67    9.36
   5  -4   2   84.49    6.37
   5  -4   3   26.15    3.77
   5  -4   4   32.12    4.24
   5  -4   5  254.64   13.25
   5  -4   5  271.39   12.30
   5  -4   6  303.30   15.17
   5  -4   6  343.13   14.27
   5  -4   7   33.69    4.67
   5  -4   7   38.29    4.46
   5  -4   7   36.66    4.37
   5  -4   8   24.00    3.98
   5  -4   8   22.27    3.55
   5  -4   8   20.47    3.47
   5  -4   9   18.15    3.59
   5  -4   9   18.06    3.29
   5  -4   9   14.97    3.02
   5  -4  10   80.01    7.87
   5  -4  10   82.99    7.02
   5  -4  10   78.48    6.75
   5  -4  11    3.04    2.05
   5  -4  11    1.14    2.36
   5  -4  11    4.33    2.52
   5  -4  12    2.38    1.67
   5  -4  12   -2.55    2.79
   5  -4  13    4.75    1.96
   5  -4  13    4.35    3.04
   5  -4  14  121.27    9.07
   5  -4  15    6.49    2.71
   5  -4  16   14.29    3.54
   5  -4  17   -4.35    2.40
   5  -4  18   -0.03    1.62
   5  -4  19    5.36    1.77
  -5   3  21    1.04    1.23
  -5   3  20    0.50    1.42
  -5   3  20    0.23    0.96
  -5   3  19    8.51    2.46
  -5   3  18   45.71    5.97
  -5   3  17   64.41    6.38
  -5   3  16    2.42    2.44
  -5   3  15  133.84    9.86
  -5   3  14   35.73    5.26
  -5   3  13   83.58    7.67
  -5   3  13   85.24    7.91
  -5   3  12   36.30    4.85
  -5   3  12   28.38    4.52
  -5   3  11  440.46   18.55
  -5   3  11  438.73   18.70
  -5   3  10   82.97    6.59
  -5   3  10   90.42    7.19
  -5   3   9    0.68    1.10
  -5   3   9    1.39    1.28
  -5   3   8    3.64    1.43
   5  -3  -8    3.14    1.13
  -5   3   8    3.77    1.89
  -5   3   7  140.72    7.87
   5  -3  -7  141.32    7.14
  -5   3   6   15.86    2.49
   5  -3  -6   15.41    2.26
  -5   3   5    3.47    1.32
   5  -3  -5    6.01    1.75
   5  -3  -4  416.19   15.21
  -5   3   4  440.57   15.10
   5  -3  -3   22.64    2.82
  -5   3   3   26.71    2.70
  -5   3   2    2.66    1.08
   5  -3  -2    2.16    1.45
   5  -3  -1   72.74    5.44
  -5   3   1   76.01    4.68
   5  -3   0  656.32   22.26
   5  -3   1    0.88    1.82
   5  -3   2    5.25    2.22
   5  -3   3   38.52    4.51
   5  -3   4  222.84   11.76
   5  -3   5    1.50    1.99
   5  -3   6   32.87    4.52
   5  -3   6   37.62    4.19
   5  -3   7   -3.28    2.66
   5  -3   7    0.75    1.53
   5  -3   7   -0.29    1.73
   5  -3   8    2.48    2.34
   5  -3   8    2.23    1.41
   5  -3   8    2.33    1.68
   5  -3   8   -1.51    2.02
   5  -3   9   73.23    6.41
   5  -3   9   82.10    6.63
   5  -3   9   81.47    6.47
   5  -3  10  320.27   17.42
   5  -3  10  312.73   14.23
   5  -3  10  332.73   14.98
   5  -3  11   30.17    4.96
   5  -3  11   34.83    4.32
   5  -3  12    1.42    1.33
   5  -3  13   14.08    3.74
   5  -3  13   17.30    3.10
   5  -3  14  114.05    8.66
   5  -3  14  128.43    8.21
   5  -3  15    4.58    2.26
   5  -3  15    9.17    2.10
   5  -3  16    1.72    2.15
   5  -3  16   -0.01    1.24
   5  -3  17   18.08    3.14
   5  -3  18    0.65    1.26
   5  -3  19   21.74    2.55
  -5   2  22    0.21    1.02
  -5   2  21    4.49    1.81
  -5   2  21    3.89    1.38
  -5   2  20    3.87    2.12
  -5   2  20    2.49    1.53
  -5   2  19   -0.97    1.88
  -5   2  18   33.61    4.63
  -5   2  17   93.93    8.02
  -5   2  16   10.98    3.55
  -5   2  15   35.97    5.14
  -5   2  14  124.74    9.92
  -5   2  13   10.77    3.06
  -5   2  13    8.78    2.89
  -5   2  12   80.74    7.19
  -5   2  12   82.35    7.21
  -5   2  11   41.27    4.96
  -5   2  11   46.95    5.22
  -5   2  10    1.08    1.64
  -5   2  10    1.57    1.65
  -5   2   9   56.07    5.26
  -5   2   9   66.44    5.72
  -5   2   8    2.09    1.68
  -5   2   8    4.32    1.91
  -5   2   7    0.50    1.33
  -5   2   6  113.12    7.20
   5  -2  -6  123.21    6.17
   5  -2  -5   19.61    2.46
  -5   2   5   18.49    2.76
   5  -2  -4   28.03    2.90
  -5   2   4   29.90    3.22
   5  -2  -3  217.33    9.34
  -5   2   3  210.25    9.43
  -5   2   2   13.79    2.15
   5  -2  -2   13.20    2.16
   5  -2  -1  976.28   30.05
  -5   2   1  991.20   28.97
   5  -2   0   71.48    5.52
   5  -2   1   57.20    5.16
   5  -2   2    3.24    1.97
   5  -2   3    5.88    2.17
   5  -2   4  267.04   13.19
   5  -2   5    3.93    2.47
   5  -2   5    6.64    1.84
   5  -2   6   44.69    5.55
   5  -2   6   46.42    4.38
   5  -2   6   38.52    4.36
   5  -2   7  129.28    9.45
   5  -2   7  130.23    7.92
   5  -2   7  116.85    7.94
   5  -2   8  378.75   17.74
   5  -2   8  315.84   14.73
   5  -2   9   81.29    7.79
   5  -2   9   68.30    6.16
   5  -2  10  133.07   10.16
   5  -2  10  109.19    8.14
   5  -2  11   44.99    6.11
   5  -2  11   47.51    5.36
   5  -2  12   54.36    5.67
   5  -2  13  100.32    7.64
   5  -2  14  121.13    8.77
   5  -2  14  137.87    8.88
   5  -2  15  144.89    9.24
   5  -2  15  143.73    8.83
   5  -2  16    4.40    1.81
   5  -2  16    6.86    2.09
   5  -2  17    0.91    1.35
   5  -2  17    0.57    1.09
   5  -2  18    2.89    1.29
   5  -2  18    3.27    1.46
  -5   1  22   14.42    2.04
  -5   1  22   14.19    2.10
  -5   1  21    3.40    1.52
  -5   1  21    2.04    1.39
  -5   1  20   11.80    2.75
  -5   1  20   10.84    2.57
  -5   1  19   26.72    3.99
  -5   1  18   66.94    6.42
  -5   1  17    5.13    2.71
  -5   1  16  129.10    9.51
  -5   1  15   32.08    4.97
  -5   1  14   27.36    4.53
  -5   1  13   23.34    4.13
  -5   1  13   23.44    3.87
  -5   1  12   13.18    3.10
  -5   1  12   12.51    3.21
  -5   1  11   44.43    5.12
  -5   1  11   38.36    4.90
  -5   1  10    2.85    1.97
  -5   1  10   -2.10    2.02
  -5   1   9  199.18   10.86
  -5   1   9  190.41   10.21
  -5   1   9  209.71   10.83
  -5   1   8  270.14   13.14
  -5   1   8  295.63   13.25
  -5   1   7  276.48   12.80
  -5   1   6   -0.01    1.31
  -5   1   5    4.32    1.68
   5  -1  -4  105.96    5.57
  -5   1   4  107.61    6.75
  -5   1   3   45.95    4.18
   5  -1  -3   42.23    3.61
   5  -1  -2  131.09    7.06
  -5   1   2  122.73    7.14
   5  -1  -1    0.07    1.26
  -5   1   1    1.98    1.30
   5  -1   0    1.45    1.54
   5  -1   1   84.88    6.31
   5  -1   2  108.85    7.39
   5  -1   3    4.11    2.15
   5  -1   4   11.11    2.98
   5  -1   5   55.71    5.91
   5  -1   5   56.86    5.34
   5  -1   5   53.48    4.90
   5  -1   6  141.19    9.75
   5  -1   6  141.48    8.92
   5  -1   7    1.13    2.36
   5  -1   7    1.34    1.96
   5  -1   8   -0.69    1.90
   5  -1   8    0.66    1.57
   5  -1   9   34.03    5.40
   5  -1   9   28.92    4.32
   5  -1  10   79.56    7.86
   5  -1  10   73.62    7.04
   5  -1  11    8.09    2.74
   5  -1  12  262.56   13.87
   5  -1  13   20.59    3.63
   5  -1  14   38.66    4.73
   5  -1  14   49.28    5.34
   5  -1  15  177.48    9.73
   5  -1  15  191.99   10.50
   5  -1  16   13.23    2.34
   5  -1  16   10.07    2.50
   5  -1  17   -0.02    1.03
   5  -1  17    2.16    1.61
   5  -1  18    4.60    1.41
  -5   0  22    1.62    0.91
  -5   0  22   -0.22    1.13
  -5   0  21    2.56    1.29
  -5   0  21   -2.19    1.58
  -5   0  20    5.96    1.84
  -5   0  20    2.56    1.91
  -5   0  19    6.57    2.23
  -5   0  19    7.19    2.32
  -5   0  18   14.23    2.92
  -5   0  18   10.85    2.62
  -5   0  17    5.41    2.57
  -5   0  17    2.29    1.94
  -5   0  16   20.61    3.98
  -5   0  16   15.74    3.59
  -5   0  15   10.39    2.99
  -5   0  14   21.04    3.78
  -5   0  13    2.26    1.49
  -5   0  13    5.15    2.25
  -5   0  13    8.33    2.81
  -5   0  12    0.36    1.93
  -5   0  12   -1.09    1.66
  -5   0  12   -1.72    2.22
  -5   0  11    2.23    2.00
  -5   0  11    1.89    1.55
  -5   0  11    3.62    1.84
  -5   0  10   63.88    6.20
  -5   0  10   59.81    5.67
  -5   0  10   60.33    5.42
  -5   0   9    1.90    2.08
  -5   0   9    3.33    1.62
  -5   0   9   -0.68    1.20
  -5   0   8    7.69    2.44
  -5   0   8    8.85    2.23
  -5   0   8    9.56    2.28
  -5   0   7   96.82    7.12
  -5   0   7   89.24    6.46
  -5   0   7   93.84    6.64
  -5   0   6  146.25    8.85
  -5   0   5  123.40    7.85
  -5   0   4  232.36   11.13
  -5   0   3   48.16    4.55
   5   0  -2    2.78    1.45
  -5   0   2    4.14    1.75
   5   0  -1  145.27    7.99
   5   0   0  197.00    9.78
   5   0   1   37.80    4.13
   5   0   2   40.82    4.45
   5   0   3   27.40    3.91
  -5   0  -3   32.00    3.63
   5   0   3   29.56    4.04
   5   0   4  143.52    9.44
   5   0   4  149.43    9.39
  -5   0  -4  138.45    7.98
   5   0   4  147.11    9.24
   5   0   5    8.33    2.27
   5   0   5    6.46    2.42
  -5   0  -5    8.11    2.27
   5   0   5    6.32    2.12
   5   0   6    6.52    2.86
   5   0   6    7.45    2.82
  -5   0  -6    6.07    1.86
   5   0   6   10.68    2.82
   5   0   7  191.27   12.48
   5   0   7  181.24   11.60
   5   0   7  180.39   10.75
   5   0   8    5.72    1.91
   5   0   8   10.57    3.10
   5   0   8    6.90    2.53
   5   0   9   71.37    7.68
   5   0   9   60.17    6.65
   5   0   9   52.35    5.96
   5   0  10    1.15    2.09
   5   0  11   76.48    7.16
   5   0  12    6.54    2.54
   5   0  13   -0.53    2.34
   5   0  14   -0.74    1.26
   5   0  14   -0.05    2.30
   5   0  15   22.35    3.01
   5   0  15   32.45    4.52
   5   0  16    7.51    2.25
   5   0  17    2.26    1.39
   5   0  18    7.88    1.66
  -5  -1  22    1.26    0.92
  -5  -1  21    2.95    1.49
  -5  -1  20   12.83    2.09
  -5  -1  20   10.34    2.51
  -5  -1  19    0.84    1.14
  -5  -1  19    2.50    1.91
  -5  -1  18   20.23    3.34
  -5  -1  18   15.93    3.48
  -5  -1  17   28.75    3.97
  -5  -1  17   20.22    3.85
  -5  -1  16   31.60    4.22
  -5  -1  16   28.39    4.46
  -5  -1  15   37.65    4.79
  -5  -1  15   33.72    4.78
  -5  -1  14   98.85    7.69
  -5  -1  14   99.67    8.23
  -5  -1  13   48.39    5.30
  -5  -1  13   46.16    5.55
  -5  -1  12   14.51    3.52
  -5  -1  12   11.91    2.87
  -5  -1  12   11.46    2.75
  -5  -1  11   17.88    3.67
  -5  -1  11   16.67    3.09
  -5  -1  11   19.88    3.98
  -5  -1  10   17.60    3.52
  -5  -1  10   16.36    3.07
  -5  -1  10   16.98    3.05
  -5  -1   9   38.54    4.80
  -5  -1   9   32.59    4.20
  -5  -1   9   37.24    4.52
  -5  -1   8   37.51    4.61
  -5  -1   8   28.13    3.82
  -5  -1   8   31.02    3.85
  -5  -1   7    1.88    1.85
  -5  -1   7    0.80    1.44
  -5  -1   6  141.39    8.77
  -5  -1   6  127.11    7.58
  -5  -1   6  129.75    8.24
  -5  -1   5  549.47   20.93
  -5  -1   5  567.56   20.52
  -5  -1   4   55.88    5.31
  -5  -1   4   63.08    5.50
  -5  -1   3   74.10    6.11
  -5  -1   3   79.54    6.08
  -5  -1   2   96.72    6.71
  -5  -1   1   35.57    4.01
   5   1   0   28.01    3.43
  -5  -1   0   26.61    3.41
  -5  -1   0   27.86    3.12
   5   1   1   71.11    5.87
  -5  -1  -1   74.52    5.76
  -5  -1  -1   70.21    5.20
   5   1   2   58.26    5.33
   5   1   2   54.80    5.25
  -5  -1  -2   55.57    5.04
   5   1   2   55.49    5.57
   5   1   3   88.15    7.27
   5   1   3   81.05    6.82
  -5  -1  -3   92.06    6.67
   5   1   3   95.61    7.23
   5   1   4    7.88    2.48
  -5  -1  -4    9.07    2.37
   5   1   4    7.47    2.53
   5   1   5   86.07    7.75
  -5  -1  -5   98.56    6.98
   5   1   5   84.62    7.15
   5   1   6   25.23    4.58
  -5  -1  -6   24.45    3.77
   5   1   6   24.95    3.96
   5   1   7   83.92    7.84
   5   1   7   80.14    7.20
   5   1   8   23.35    3.92
   5   1   9   -3.23    2.76
   5   1  10    2.96    2.57
   5   1  11  148.57    9.98
   5   1  12   15.64    3.54
   5   1  13    4.81    2.43
   5   1  14    4.67    1.98
   5   1  15   10.54    2.35
   5   1  16    0.90    1.41
   5   1  17    0.95    1.06
  -5  -2  21   12.67    2.09
  -5  -2  20   14.89    2.45
  -5  -2  19   12.20    2.02
  -5  -2  19   11.46    2.53
  -5  -2  18    2.22    1.30
  -5  -2  18    3.19    2.08
  -5  -2  17    1.21    2.15
  -5  -2  16   25.46    3.96
  -5  -2  15   66.35    6.39
  -5  -2  14    5.84    2.58
  -5  -2  13  109.09    8.56
  -5  -2  12   69.99    5.93
  -5  -2  12   63.92    6.24
  -5  -2  11   72.00    5.97
  -5  -2  11   84.46    7.12
  -5  -2  10    4.29    2.50
  -5  -2  10    4.31    2.04
  -5  -2   9   54.98    5.84
  -5  -2   9   35.29    4.75
  -5  -2   8   18.73    3.48
  -5  -2   8   19.38    3.56
  -5  -2   7  101.22    7.81
  -5  -2   7  102.05    7.56
  -5  -2   6  580.83   22.44
  -5  -2   6  597.90   22.02
  -5  -2   5  103.21    7.68
  -5  -2   5  110.38    7.74
  -5  -2   4   76.58    6.65
  -5  -2   4   94.88    6.92
  -5  -2   3  450.63   17.99
  -5  -2   2   79.37    6.43
  -5  -2   1   -0.23    1.33
  -5  -2   0   38.54    4.46
   5   2   0   39.18    4.72
   5   2   1   52.82    5.23
  -5  -2  -1   56.15    5.33
   5   2   1   55.26    5.57
   5   2   2    1.32    1.85
  -5  -2  -2    0.93    1.47
   5   2   2   -0.15    1.77
   5   2   3   38.21    4.96
  -5  -2  -3   36.83    4.48
   5   2   3   37.40    4.51
   5   2   4   11.23    2.99
  -5  -2  -4    8.29    2.54
   5   2   4    8.41    2.55
   5   2   5    0.86    2.00
  -5  -2  -5    1.09    1.94
   5   2   5    2.37    2.13
   5   2   6  113.93    8.43
   5   2   7   14.04    3.29
   5   2   8   -0.03    1.96
   5   2   9   36.66    5.05
   5   2  10    3.20    1.97
   5   2  11   16.29    3.12
   5   2  12   38.95    4.52
   5   2  13   16.85    2.87
   5   2  14    1.97    1.63
   5   2  15   13.00    2.03
  -5  -3  20   -0.07    0.93
  -5  -3  19   20.32    2.34
  -5  -3  19   37.09    3.60
  -5  -3  18   13.90    2.18
  -5  -3  18   14.33    2.60
  -5  -3  17    9.36    2.03
  -5  -3  17    7.71    2.37
  -5  -3  16    0.01    1.25
  -5  -3  16    0.33    1.92
  -5  -3  15   -1.86    1.54
  -5  -3  15   -1.00    1.93
  -5  -3  14   15.80    3.08
  -5  -3  14   19.07    3.77
  -5  -3  13  263.89   12.71
  -5  -3  13  272.35   13.73
  -5  -3  12   -2.19    1.62
  -5  -3  12    0.04    2.02
  -5  -3  11   25.78    3.62
  -5  -3  11   30.95    4.46
  -5  -3  10   42.83    4.58
  -5  -3  10   41.18    4.93
  -5  -3   9    4.26    2.03
  -5  -3   9   -0.46    1.83
  -5  -3   8    1.76    1.33
  -5  -3   8   35.59    6.29
  -5  -3   7    4.65    2.12
  -5  -3   7    0.22    1.64
  -5  -3   7    1.75    1.42
  -5  -3   6   16.96    2.78
  -5  -3   6   13.20    2.74
  -5  -3   5   20.23    3.20
  -5  -3   5   14.08    2.77
  -5  -3   4   69.50    5.74
  -5  -3   4   66.60    5.61
  -5  -3   4   68.75    6.10
  -5  -3   3  129.41    8.02
  -5  -3   3  123.87    8.04
  -5  -3   3  139.98    8.88
  -5  -3   2   16.74    2.95
  -5  -3   2   16.97    3.15
   5   3  -2   21.93    3.58
  -5  -3   1   15.22    3.01
   5   3  -1   15.55    2.93
  -5  -3   0   83.51    6.65
   5   3   0   75.75    6.42
  -5  -3  -1   -0.52    1.85
   5   3   1   -1.86    1.84
  -5  -3  -2   21.26    3.58
   5   3   2   17.01    3.16
  -5  -3  -3   29.16    4.03
   5   3   3   22.04    3.69
  -5  -3  -4   77.57    6.44
   5   3   4   66.10    6.09
   5   3   5    5.64    2.68
   5   3   6    2.38    2.05
   5   3   7    0.81    1.94
   5   3   8   20.68    3.49
   5   3   9   -0.42    1.38
   5   3  10    3.27    1.74
   5   3  11   -1.57    1.45
  -5  -3 -12   10.16    2.21
   5   3  12   12.15    2.17
  -5  -3 -13    7.75    1.45
  -5  -3 -13   10.03    1.90
   5   3  13    8.85    1.69
  -5  -3 -14    2.38    0.99
  -5  -4  18    2.87    1.19
  -5  -4  18    3.29    1.22
  -5  -4  17    1.06    1.05
  -5  -4  17    1.08    1.40
  -5  -4  16   15.54    2.39
  -5  -4  16   17.03    2.73
  -5  -4  15   15.64    2.78
  -5  -4  15   16.96    2.96
  -5  -4  14   34.52    3.93
  -5  -4  14   38.18    4.42
  -5  -4  13   52.10    4.88
  -5  -4  13   56.03    5.32
  -5  -4  12    3.37    1.89
  -5  -4  12    3.79    2.01
  -5  -4  11   49.86    4.88
  -5  -4  11   46.42    5.07
  -5  -4  10   17.26    2.96
  -5  -4  10   18.37    3.35
  -5  -4   9  193.89   10.50
  -5  -4   9  190.72   10.94
  -5  -4   8   75.79    6.13
  -5  -4   8   75.50    6.41
  -5  -4   7    3.12    1.71
  -5  -4   7    4.17    1.95
  -5  -4   6    3.59    1.55
  -5  -4   6    4.01    2.00
  -5  -4   5    5.23    2.03
  -5  -4   5    5.19    2.21
  -5  -4   5    3.43    1.69
  -5  -4   4   23.45    3.40
  -5  -4   4   27.28    3.83
  -5  -4   4   22.65    3.42
  -5  -4   3   97.05    6.79
  -5  -4   3   83.06    6.69
  -5  -4   3   95.95    7.25
  -5  -4   2    6.06    2.52
  -5  -4   2    5.83    2.09
  -5  -4   1   46.19    5.15
  -5  -4   1   46.83    4.98
  -5  -4   0   -0.60    1.56
  -5  -4   0    1.06    1.76
  -5  -4  -1    9.84    2.99
  -5  -4  -1    5.66    2.05
  -5  -4  -2   78.04    6.93
  -5  -4  -2   80.19    6.52
  -5  -4  -4    8.90    2.16
  -5  -4  -5   37.71    4.17
   5   4   5   38.45    3.94
  -5  -4  -6    1.26    1.88
   5   4   6   -2.49    1.62
  -5  -4  -7    4.37    1.99
  -5  -4  -7    1.89    1.60
   5   4   7    2.65    1.13
  -5  -4  -8   11.75    2.70
  -5  -4  -8   12.05    2.28
   5   4   8   11.20    2.16
  -5  -4  -9   -1.76    1.68
  -5  -4  -9    1.37    1.24
   5   4   9    1.08    0.92
  -5  -4 -10    1.44    1.02
  -5  -4 -10    0.02    1.04
   5   4  10    0.58    0.78
  -5  -4 -11    3.01    1.27
  -5  -4 -11    0.94    1.00
  -5  -5  16    2.58    1.07
  -5  -5  16    3.47    1.14
  -5  -5  15    0.50    1.05
  -5  -5  15    0.26    0.86
  -5  -5  14    2.39    1.33
  -5  -5  14   -0.12    1.11
  -5  -5  13    7.27    1.74
  -5  -5  13    9.36    2.10
  -5  -5  12    8.25    2.04
  -5  -5  12    7.43    1.94
  -5  -5  11   34.00    3.69
  -5  -5  11   38.37    4.05
  -5  -5  10   -1.08    1.41
  -5  -5  10    3.51    1.76
  -5  -5   9   19.43    3.06
  -5  -5   9   25.36    3.50
  -5  -5   8   55.64    5.09
  -5  -5   8   61.78    5.27
  -5  -5   7    7.05    2.05
  -5  -5   7    3.95    2.11
  -5  -5   6    3.37    1.92
  -5  -5   6    3.65    1.90
  -5  -5   6    3.49    1.54
  -5  -5   5    4.31    2.53
  -5  -5   5   -0.16    1.62
  -5  -5   5    2.49    1.35
  -5  -5   4    0.99    1.37
  -5  -5   4    2.22    1.35
  -5  -5   3   56.18    5.13
  -5  -5   3   54.47    4.97
  -5  -5   2   11.57    2.55
  -5  -5   2   12.65    2.90
  -5  -5   1   30.54    3.60
  -5  -5   1   30.58    3.94
  -5  -5   0   17.03    2.99
  -5  -5   0   16.11    3.26
  -5  -5  -1   -1.42    1.74
  -5  -5  -2   28.69    4.06
  -5  -5  -3    2.26    2.14
  -5  -5  -4    3.59    1.97
  -5  -5  -5   53.74    4.81
  -5  -5  -6   10.52    1.92
  -5  -5  -6    7.44    2.00
  -5  -5  -7   -0.07    1.10
  -5  -5  -7    1.77    1.41
  -5  -5  -8   16.26    2.07
  -5  -5  -8   19.13    2.38
  -5  -6  12    0.99    0.93
  -5  -6  11    0.92    1.10
  -5  -6  10    1.93    1.21
  -5  -6  10    0.23    0.77
  -5  -6   9    8.34    1.90
  -5  -6   9    9.23    1.63
  -5  -6   8    2.03    1.48
  -5  -6   8    1.47    1.10
  -5  -6   7   16.86    2.25
  -5  -6   6   13.68    2.16
  -5  -6   6   11.84    1.97
  -5  -6   5    2.19    1.29
  -5  -6   5   -0.67    0.89
  -5  -6   4   16.52    2.39
  -5  -6   4   19.00    2.39
  -5  -6   3    8.03    1.86
  -5  -6   3    5.11    1.25
  -5  -6   2   -1.56    1.41
  -5  -6   1    6.26    2.01
  -5  -6   0    1.96    1.55
  -5  -6  -1   15.20    2.50
  -5  -6  -2    1.01    1.21
  -5  -6  -3    1.08    1.26
  -5  -6  -4    4.07    1.38
  -5  -6  -5   14.71    2.01
   6 -11  -4   46.68    3.61
   6 -11  -3   12.22    2.01
   6 -11  -2   25.57    2.78
   6 -11  -1   -1.67    1.29
   6 -11   0    4.92    1.59
   6 -11   1    4.36    1.46
   6 -11   2    2.59    1.42
   6 -11   3    2.49    1.49
   6 -11   4    3.80    1.45
   6 -11   5    5.64    1.49
   6 -10  -9   18.87    2.26
   6 -10  -8    6.19    1.89
   6 -10  -7    8.84    2.08
   6 -10  -6   53.90    4.68
   6 -10  -5   11.42    2.36
   6 -10  -4   66.96    5.47
   6 -10  -3   37.00    4.27
   6 -10  -2    0.16    1.82
   6 -10  -1   22.49    3.41
   6 -10   0   45.89    4.82
   6 -10   1    4.24    1.82
   6 -10   2   -0.94    1.63
   6 -10   3    2.78    1.70
   6 -10   4    1.83    1.39
   6 -10   5   23.27    2.99
   6 -10   5   25.47    3.34
   6 -10   6   39.80    3.81
   6 -10   6   42.33    4.03
   6 -10   7   -1.08    1.43
   6 -10   7    5.16    1.62
   6 -10   8   29.64    3.37
   6 -10   9   11.32    2.15
   6 -10  10   27.71    3.04
   6 -10  11   20.96    2.58
   6  -9 -12    4.96    1.44
   6  -9 -11    2.39    1.37
   6  -9 -10   30.28    3.52
   6  -9  -9   15.79    2.91
   6  -9  -8    0.45    1.85
   6  -9  -7    2.71    2.25
   6  -9  -6    0.62    2.10
   6  -9  -5   43.01    5.11
   6  -9  -4   32.41    4.58
   6  -9  -3   -2.88    2.55
   6  -9  -2    3.34    2.12
   6  -9  -1    9.36    2.74
   6  -9   0   75.61    6.67
   6  -9   1    0.73    1.81
   6  -9   2   73.00    5.94
   6  -9   2   62.69    5.94
   6  -9   3    0.02    1.44
   6  -9   3    0.67    1.51
   6  -9   3    0.99    1.72
   6  -9   4    0.20    1.47
   6  -9   4   -0.95    1.99
   6  -9   5    1.10    1.61
   6  -9   5   -1.00    1.34
   6  -9   6    1.58    1.74
   6  -9   6   -0.41    1.29
   6  -9   7    4.30    2.19
   6  -9   8    3.78    2.52
   6  -9   9   40.54    4.54
   6  -9  10   80.68    6.17
   6  -9  11   15.02    2.74
   6  -9  12    2.12    1.45
   6  -9  13   11.31    2.17
   6  -9  14   70.00    4.50
   6  -8 -14    4.75    1.52
   6  -8 -13    6.23    1.91
   6  -8 -12    3.14    1.99
   6  -8 -11    9.39    2.83
   6  -8 -11   11.19    2.65
   6  -8 -10    6.48    2.61
   6  -8 -10    4.68    2.36
   6  -8  -9   10.05    3.46
   6  -8  -9    8.17    2.99
   6  -8  -8    3.94    2.62
   6  -8  -8    4.49    2.83
   6  -8  -7   20.82    3.93
   6  -8  -7   18.01    3.81
   6  -8  -6    1.84    2.00
   6  -8  -6    4.23    2.43
   6  -8  -5    4.62    2.60
   6  -8  -4    9.93    2.71
   6  -8  -3   65.77    6.63
   6  -8  -2   41.24    5.24
   6  -8  -1  216.60   12.12
   6  -8   0    1.03    1.55
   6  -8   0    1.66    1.63
   6  -8   1    5.36    2.74
   6  -8   1   -0.33    1.54
   6  -8   2    5.32    2.51
   6  -8   2    1.93    1.75
   6  -8   3   16.28    3.55
   6  -8   3   11.60    2.53
   6  -8   4    5.37    2.42
   6  -8   4    3.83    2.21
   6  -8   4    0.46    1.64
   6  -8   5   17.07    3.80
   6  -8   5   16.02    2.59
   6  -8   5   13.19    3.10
   6  -8   6   12.16    3.19
   6  -8   6   10.46    2.38
   6  -8   7   30.35    4.57
   6  -8   8   10.27    2.89
   6  -8   9   40.72    5.20
   6  -8  10   58.17    5.95
   6  -8  11   -0.53    1.92
   6  -8  12   -0.49    2.06
   6  -8  12    1.28    1.31
   6  -8  13   12.75    2.72
   6  -8  14   -1.28    1.60
   6  -8  15    6.03    1.66
   6  -7 -16   21.25    2.69
   6  -7 -15   -1.38    1.29
   6  -7 -14   10.84    2.61
   6  -7 -13   56.37    5.24
   6  -7 -13   54.10    5.96
   6  -7 -12    2.35    1.81
   6  -7 -12    1.40    2.14
   6  -7 -11    1.96    1.84
   6  -7 -11    0.50    2.30
   6  -7 -10    1.24    1.98
   6  -7 -10    5.16    3.53
   6  -7  -9    2.77    2.31
   6  -7  -9    1.44    2.55
   6  -7  -8   33.33    5.19
   6  -7  -8   32.17    5.20
   6  -7  -7   17.15    3.95
   6  -7  -7   16.07    3.71
   6  -7  -6  128.48    9.62
   6  -7  -6  119.91    9.41
   6  -7  -5    4.55    2.10
   6  -7  -5    4.33    2.20
   6  -7  -4   54.16    6.04
   6  -7  -3  223.55   11.87
   6  -7  -3  206.19   12.08
   6  -7  -2    6.79    2.49
   6  -7  -2    8.98    2.48
   6  -7  -2    9.17    3.23
   6  -7  -1   95.09    7.42
   6  -7  -1   87.37    6.98
   6  -7  -1   77.58    6.84
   6  -7   0    4.06    1.96
   6  -7   0   -0.39    1.47
   6  -7   0    1.24    1.73
   6  -7   1  117.92    8.59
   6  -7   1  106.59    8.08
   6  -7   1  108.23    7.82
   6  -7   2  123.07    8.88
   6  -7   2  119.25    8.74
   6  -7   2  120.06    8.19
   6  -7   3   28.76    4.36
   6  -7   3   25.39    4.18
   6  -7   4   21.64    3.91
   6  -7   4   20.16    3.94
   6  -7   5   23.29    4.20
   6  -7   5   24.59    4.15
   6  -7   6   25.63    4.62
   6  -7   6   20.03    3.65
   6  -7   7   27.28    4.96
   6  -7   7   24.45    3.95
   6  -7   8    5.96    2.82
   6  -7   8    5.60    2.26
   6  -7   9    0.35    2.65
   6  -7   9    0.64    1.55
   6  -7  10    5.53    3.11
   6  -7  10   19.84    3.04
   6  -7  11    2.21    2.14
   6  -7  11    2.15    1.37
   6  -7  12    7.67    2.52
   6  -7  12    9.49    2.49
   6  -7  13   -1.18    1.97
   6  -7  13   -2.46    1.54
   6  -7  14   -2.61    1.69
   6  -7  14    4.43    1.92
   6  -7  15   -2.02    1.53
   6  -7  15    5.77    1.98
   6  -7  16    1.86    1.03
   6  -7  16    4.77    1.42
   6  -6 -18    9.03    1.75
   6  -6 -17   -2.44    1.53
   6  -6 -16    0.96    1.70
   6  -6 -14   46.06    4.67
  -6   6  14   42.92    4.24
   6  -6 -13    8.78    2.56
  -6   6  13    6.09    1.95
   6  -6 -12    1.84    1.70
  -6   6  12   -0.32    1.61
   6  -6 -11   -2.05    1.98
   6  -6 -10   42.05    5.66
   6  -6  -9    3.42    2.83
   6  -6  -8   47.83    5.72
   6  -6  -7    2.87    1.66
   6  -6  -7    1.72    2.04
   6  -6  -6  255.74   12.39
   6  -6  -6  249.07   13.46
   6  -6  -5   45.66    4.85
   6  -6  -5   51.14    5.74
   6  -6  -4   90.12    6.98
   6  -6  -4   75.13    6.91
   6  -6  -3    9.40    2.32
   6  -6  -3    7.32    2.24
   6  -6  -2    2.20    1.95
   6  -6  -2    1.03    1.24
   6  -6  -1  173.77   10.29
   6  -6  -1  156.87    9.70
   6  -6   0   35.29    4.63
   6  -6   0   31.57    4.08
   6  -6   1   35.23    4.62
   6  -6   2   15.39    3.06
   6  -6   3    5.52    2.29
   6  -6   3    9.05    3.34
   6  -6   4   37.42    4.94
   6  -6   4   38.15    5.02
   6  -6   4   39.79    4.98
   6  -6   5   67.26    6.61
   6  -6   5   69.51    6.83
   6  -6   5   66.11    6.35
   6  -6   6   38.67    5.04
   6  -6   6   39.77    5.21
   6  -6   6   35.99    4.31
   6  -6   6   34.82    4.50
   6  -6   7    6.12    2.63
   6  -6   7    4.72    2.47
   6  -6   7    7.11    2.35
   6  -6   7    5.57    2.21
   6  -6   8   41.20    5.54
   6  -6   8   48.06    4.84
   6  -6   8   48.82    5.15
   6  -6   9   31.35    5.21
   6  -6   9   35.93    4.62
   6  -6   9   33.45    4.21
   6  -6  10    8.58    3.12
   6  -6  10    8.52    2.47
   6  -6  10   13.45    2.73
   6  -6  11    6.93    2.62
   6  -6  11    4.66    1.97
   6  -6  12    1.51    1.79
   6  -6  12    0.62    1.66
   6  -6  13   -1.30    1.60
   6  -6  13   -0.57    2.00
   6  -6  14    2.15    1.84
   6  -6  14    0.82    1.65
   6  -6  15   -1.23    1.23
   6  -6  15    2.75    1.94
   6  -6  16    9.78    2.25
   6  -6  17    5.00    1.75
   6  -5 -19    3.44    1.33
  -6   5  18    6.43    1.58
  -6   5  17   17.10    2.60
  -6   5  16   14.51    2.77
  -6   5  15   -0.37    1.50
  -6   5  14    2.67    1.68
   6  -5 -13   90.46    6.79
  -6   5  13   94.27    7.68
   6  -5 -12    5.31    2.33
  -6   5  12    2.36    2.35
   6  -5 -11   13.83    2.96
  -6   5  11    8.57    2.11
   6  -5 -10   60.24    6.24
  -6   5  10   59.40    5.87
   6  -5  -9    9.65    3.22
  -6   5   9   11.96    2.76
   6  -5  -8    5.16    2.27
  -6   5   8    3.25    1.90
   6  -5  -8    4.80    1.53
   6  -5  -7   42.38    5.11
  -6   5   7   48.01    4.99
   6  -5  -7   43.87    4.42
   6  -5  -6   39.62    4.71
   6  -5  -6   38.30    4.15
  -6   5   6   37.56    4.24
   6  -5  -5   13.64    2.68
  -6   5   5    8.71    1.94
   6  -5  -4   16.14    3.07
  -6   5   4   16.26    2.84
   6  -5  -3   35.80    4.23
  -6   5   3   27.92    3.42
   6  -5  -2   56.80    5.39
  -6   5   2   52.01    4.74
   6  -5  -2   44.45    4.72
   6  -5  -1  167.55    9.73
  -6   5   1  156.29    8.61
   6  -5   0   74.77    6.34
  -6   5   0   71.22    5.51
   6  -5   1    0.34    1.75
  -6   5  -1    0.63    1.32
   6  -5   2    5.67    1.98
  -6   5  -2    8.86    2.11
   6  -5   3   60.07    5.99
   6  -5   3   66.46    5.95
   6  -5   4   51.04    5.59
   6  -5   4   58.32    5.81
   6  -5   5    8.07    2.53
   6  -5   5    5.24    2.07
   6  -5   6   25.72    4.44
   6  -5   6   26.75    4.40
   6  -5   6   23.59    3.87
   6  -5   7   -1.56    2.03
   6  -5   7    2.47    2.20
   6  -5   7    0.70    1.83
   6  -5   8   43.33    5.61
   6  -5   8   45.19    5.43
   6  -5   8   46.50    5.36
   6  -5   9   34.38    4.86
   6  -5   9   25.69    3.94
   6  -5   9   32.33    4.43
   6  -5  10    6.78    2.69
   6  -5  10    7.45    2.83
   6  -5  10    7.19    2.72
   6  -5  11    1.13    2.09
   6  -5  11   -0.12    2.43
   6  -5  12    2.93    1.68
   6  -5  12   -3.07    2.82
   6  -5  13   -0.64    1.54
   6  -5  13   -1.15    1.86
   6  -5  14   35.54    4.55
   6  -5  15    3.96    2.06
   6  -5  16   14.05    2.84
   6  -5  17    2.15    1.50
   6  -5  18    2.77    1.39
  -6   4  20    3.59    1.21
  -6   4  19   -0.31    1.09
  -6   4  18  178.36    9.23
  -6   4  17    0.68    1.62
  -6   4  16   12.02    2.94
  -6   4  15  123.62    8.78
  -6   4  14   50.07    5.85
  -6   4  13   61.24    6.46
  -6   4  12   25.28    4.19
  -6   4  11    7.66    2.82
  -6   4  10   63.82    6.29
  -6   4   9    5.75    2.38
  -6   4   8    7.09    2.39
   6  -4  -7   37.68    3.90
  -6   4   7   37.55    4.67
   6  -4  -6   45.80    4.34
  -6   4   6   38.73    4.44
   6  -4  -5   34.90    3.98
  -6   4   5   36.54    4.21
   6  -4  -4   15.41    2.63
  -6   4   4   14.93    2.69
   6  -4  -3   18.05    3.03
  -6   4   3   14.02    2.51
   6  -4  -2   85.23    6.42
  -6   4   2   85.49    6.22
   6  -4  -1   42.61    4.60
  -6   4   1   47.58    4.53
   6  -4   0  319.53   14.18
  -6   4   0  320.63   13.63
   6  -4   1    0.34    1.69
  -6   4  -1    1.92    1.26
   6  -4   2   15.40    3.25
  -6   4  -2   13.49    2.39
   6  -4   2   14.67    2.67
   6  -4   3   38.99    4.87
  -6   4  -3   39.23    4.11
   6  -4   3   47.65    4.81
   6  -4   4   11.51    2.87
   6  -4   4   13.38    2.81
   6  -4   5    5.57    2.57
   6  -4   5    6.78    2.43
   6  -4   6   33.24    4.81
   6  -4   6   34.44    4.53
   6  -4   7  127.64    9.98
   6  -4   7  120.14    8.52
   6  -4   8  207.42   11.91
   6  -4   8  210.84   11.76
   6  -4   9   32.48    4.51
   6  -4   9   35.54    4.60
   6  -4  10    1.07    1.66
   6  -4  11   77.02    6.74
   6  -4  12  143.30    9.92
   6  -4  12  153.26    8.94
   6  -4  13   26.71    4.41
   6  -4  14   21.13    3.82
   6  -4  15   15.15    3.17
   6  -4  16    5.90    2.85
   6  -4  17   -0.04    1.48
   6  -4  18    8.58    1.74
  -6   3  21    4.52    1.37
  -6   3  20    1.89    1.18
  -6   3  19   -1.55    1.52
  -6   3  18   82.09    6.44
  -6   3  18   79.20    5.43
  -6   3  17   11.97    3.04
  -6   3  17   12.09    2.44
  -6   3  16  111.00    7.42
  -6   3  16  111.15    8.39
  -6   3  15   20.48    4.20
  -6   3  15   26.70    3.73
  -6   3  14   45.77    6.13
  -6   3  14   36.35    4.50
  -6   3  13   13.08    3.29
  -6   3  12   13.61    3.02
  -6   3  11   36.61    4.89
  -6   3  11   37.28    4.96
  -6   3  10   -1.18    2.14
  -6   3  10   -0.69    1.90
  -6   3   9   65.29    5.94
  -6   3   9   62.31    6.08
  -6   3   8   62.97    5.64
  -6   3   8   65.78    6.10
  -6   3   7    4.78    1.96
  -6   3   7    6.31    2.15
  -6   3   6    3.30    1.66
  -6   3   6    2.12    1.38
  -6   3   5   20.91    2.88
   6  -3  -5   20.82    2.87
  -6   3   5   23.27    3.70
   6  -3  -4   -0.30    1.16
  -6   3   4    0.20    1.10
  -6   3   4   -0.70    1.17
   6  -3  -3  270.68   12.32
  -6   3   3  307.07   12.29
  -6   3   3  308.62   13.42
   6  -3  -2  173.48    9.32
  -6   3   2  186.65    9.75
   6  -3  -1   82.82    6.37
  -6   3   1   86.96    6.27
   6  -3   0   82.96    6.53
  -6   3   0   89.03    6.36
   6  -3   0   98.89    6.76
   6  -3   1   19.64    3.48
  -6   3  -1   16.45    2.67
   6  -3   1   17.77    3.15
   6  -3   2   26.90    4.13
  -6   3  -2   30.31    3.67
   6  -3   2   33.14    4.00
   6  -3   3   39.54    4.85
  -6   3  -3   37.05    4.01
   6  -3   3   43.51    4.49
   6  -3   4    2.50    1.85
   6  -3   4    1.68    1.70
   6  -3   4    2.73    1.77
   6  -3   5    3.03    2.24
   6  -3   5    7.31    2.47
   6  -3   5    4.61    1.77
   6  -3   6  133.58   10.02
   6  -3   6  131.01    8.62
   6  -3   6  122.86    8.47
   6  -3   7   87.70    7.00
   6  -3   7   72.46    6.51
   6  -3   8   22.81    4.92
   6  -3   8   16.85    3.23
   6  -3   8   18.15    3.29
   6  -3   8   11.43    3.13
   6  -3   9   90.07    7.11
   6  -3   9   93.62    7.28
   6  -3  10   35.18    4.58
   6  -3  11   13.59    3.11
   6  -3  12    9.72    2.56
   6  -3  13   37.89    5.24
   6  -3  13   48.02    4.64
   6  -3  14   22.34    5.26
   6  -3  14   14.12    2.49
   6  -3  15   89.65    6.82
   6  -3  15   96.60    6.02
   6  -3  16    4.81    2.12
   6  -3  17   -1.41    1.51
  -6   2  21    9.31    1.81
  -6   2  20    5.67    1.82
  -6   2  20    6.54    1.59
  -6   2  19    8.87    2.34
  -6   2  19    5.24    1.68
  -6   2  18    2.48    1.93
  -6   2  18   -0.77    1.56
  -6   2  17   13.32    3.45
  -6   2  17   10.54    2.39
  -6   2  16   93.12    7.80
  -6   2  16   86.92    6.80
  -6   2  15    1.66    2.41
  -6   2  15    3.19    1.97
  -6   2  14   47.59    5.39
  -6   2  14   54.76    6.55
  -6   2  13   34.48    5.13
  -6   2  13   33.09    4.32
  -6   2  12   31.24    4.50
  -6   2  12   26.97    3.93
  -6   2  11    6.91    2.59
  -6   2  11    5.52    2.60
  -6   2  11    3.87    1.59
  -6   2  10   84.24    7.27
  -6   2  10   90.20    7.54
  -6   2  10   90.46    6.81
  -6   2   9   33.41    4.45
  -6   2   9   35.88    4.62
  -6   2   9   32.98    4.03
  -6   2   8    6.60    2.56
  -6   2   8    7.98    2.50
  -6   2   8    6.34    1.77
  -6   2   7   13.01    2.64
  -6   2   7   15.95    2.90
  -6   2   7   16.07    2.68
  -6   2   6   68.58    5.84
  -6   2   6   74.58    6.21
  -6   2   5   40.65    4.33
  -6   2   5   46.63    4.93
  -6   2   4   23.97    3.25
  -6   2   4   22.64    3.38
  -6   2   3   23.19    3.06
   6  -2  -3   22.03    2.98
  -6   2   3   19.02    3.15
   6  -2  -3   20.58    2.99
  -6   2   2   26.39    3.14
   6  -2  -2   27.77    3.45
  -6   2   2   26.55    3.34
   6  -2  -2   19.34    2.98
   6  -2  -1   41.51    4.45
  -6   2   1   42.87    4.28
   6  -2  -1   38.98    3.96
   6  -2   0   45.93    4.86
  -6   2   0   43.23    4.40
   6  -2   0   45.38    4.51
   6  -2   1    3.98    1.76
  -6   2  -1    2.48    1.51
   6  -2   1    7.89    2.16
   6  -2   2   17.47    3.31
  -6   2  -2   20.33    3.05
   6  -2   2   19.12    3.04
   6  -2   3  249.79   13.41
  -6   2  -3  240.77   11.54
   6  -2   3  249.32   11.93
   6  -2   4  255.12   13.96
   6  -2   4  235.03   11.94
   6  -2   4  239.39   12.52
   6  -2   5    9.86    3.25
   6  -2   5   13.61    3.26
   6  -2   5   10.07    2.70
   6  -2   6  105.76    9.02
   6  -2   6   81.97    7.06
   6  -2   6   93.23    7.37
   6  -2   7    1.73    1.84
   6  -2   7    1.70    1.79
   6  -2   8   27.54    4.98
   6  -2   8   20.63    3.64
   6  -2   9   86.00    7.40
   6  -2  10   11.26    2.94
   6  -2  11    1.83    1.89
   6  -2  12    1.13    1.83
   6  -2  13   48.20    4.94
   6  -2  14    1.71    1.82
   6  -2  14    1.66    1.57
   6  -2  15   51.04    4.79
   6  -2  15   57.74    4.79
   6  -2  16   18.79    2.78
   6  -2  16   20.71    2.70
   6  -2  17    1.24    1.01
   6  -2  17    2.08    1.06
  -6   1  21    1.23    0.94
  -6   1  21    1.09    0.99
  -6   1  20    4.72    1.57
  -6   1  20    5.14    1.45
  -6   1  19   20.06    3.10
  -6   1  19   13.58    2.59
  -6   1  18   68.08    5.84
  -6   1  18   53.15    5.09
  -6   1  17    0.47    1.71
  -6   1  17    0.64    1.57
  -6   1  16    0.36    1.78
  -6   1  16    2.00    2.24
  -6   1  15   72.63    6.99
  -6   1  15   66.55    6.52
  -6   1  14   -0.88    1.90
  -6   1  14    2.34    1.90
  -6   1  13   81.58    7.43
  -6   1  13   67.43    6.57
  -6   1  12   27.23    4.19
  -6   1  12   26.67    3.87
  -6   1  11  143.95   10.04
  -6   1  11  142.21    9.58
  -6   1  11  145.32    9.36
  -6   1  10   88.67    7.61
  -6   1  10   86.85    7.17
  -6   1  10   84.88    6.86
  -6   1   9    2.14    2.05
  -6   1   9    0.97    1.48
  -6   1   9   -1.71    1.89
  -6   1   8    2.57    1.74
  -6   1   8    0.02    1.72
  -6   1   8    0.80    1.54
  -6   1   7    5.31    2.05
  -6   1   7    4.71    2.06
  -6   1   7    2.47    1.49
  -6   1   6    0.23    1.38
  -6   1   6    2.55    1.85
  -6   1   6    0.99    1.49
  -6   1   5   63.13    5.69
  -6   1   5   61.81    5.27
  -6   1   5   70.35    6.21
  -6   1   4   -0.36    1.26
  -6   1   4   -0.97    1.64
  -6   1   4    2.34    1.23
  -6   1   3   25.19    3.47
  -6   1   3   32.85    3.94
  -6   1   3   29.42    3.57
  -6   1   2   -1.56    1.31
  -6   1   2    2.01    1.29
   6  -1  -1   -0.18    1.33
  -6   1   1    1.28    1.12
  -6   1   1    3.43    1.61
   6  -1  -1   -0.77    1.15
   6  -1   0    2.44    1.84
  -6   1   0    3.29    1.51
  -6   1   0    2.34    1.58
   6  -1   0    6.35    2.11
   6  -1   1    4.67    2.14
  -6   1  -1    4.96    1.89
  -6   1  -1    4.04    1.43
   6  -1   1    4.58    1.75
   6  -1   2   16.45    3.51
  -6   1  -2   19.65    2.77
  -6   1  -2   18.18    2.93
   6  -1   2   18.20    2.91
   6  -1   3    3.92    2.28
  -6   1  -3    5.13    1.64
   6  -1   3    4.27    2.11
   6  -1   3    0.46    1.48
   6  -1   4   35.56    4.84
  -6   1  -4   38.61    4.07
   6  -1   4   40.50    4.70
   6  -1   4   44.02    4.94
   6  -1   5  237.38   13.66
  -6   1  -5  218.87   10.85
   6  -1   5  234.12   12.64
   6  -1   6  129.76   10.15
   6  -1   6  118.67    8.94
   6  -1   7   28.12    5.01
   6  -1   7   22.62    4.20
   6  -1   8   25.38    3.81
   6  -1   9    2.43    2.16
   6  -1  10   23.60    4.31
   6  -1  11   -1.79    2.23
   6  -1  12   83.49    7.02
   6  -1  13    2.26    2.14
   6  -1  14    8.59    2.45
   6  -1  14   12.62    2.82
   6  -1  15    0.88    1.12
   6  -1  15    2.89    1.67
   6  -1  16   73.16    4.47
   6  -1  16   78.90    5.06
  -6   0  21    7.93    1.63
  -6   0  20    3.25    1.18
  -6   0  20    4.24    1.66
  -6   0  19    0.96    1.11
  -6   0  19    0.66    1.36
  -6   0  18   59.82    5.05
  -6   0  18   47.24    4.97
  -6   0  17   19.71    3.23
  -6   0  17   24.63    3.87
  -6   0  16   25.21    3.71
  -6   0  16   27.04    4.24
  -6   0  15   68.01    6.33
  -6   0  15   61.98    6.35
  -6   0  14    2.37    1.87
  -6   0  14    1.35    1.90
  -6   0  13    5.17    2.42
  -6   0  13    1.90    1.73
  -6   0  12   34.73    4.66
  -6   0  12   32.12    4.57
  -6   0  11   32.56    4.59
  -6   0  11   29.79    4.53
  -6   0  10   27.11    4.48
  -6   0  10   26.71    3.96
  -6   0  10   26.79    3.96
  -6   0   9    2.93    2.28
  -6   0   9    4.10    2.02
  -6   0   9    8.25    2.59
  -6   0   8  286.76   14.30
  -6   0   8  268.20   13.09
  -6   0   8  249.32   12.90
  -6   0   7   42.73    5.03
  -6   0   7   37.62    4.51
  -6   0   7   41.17    4.61
  -6   0   6   72.72    6.44
  -6   0   6   66.71    5.91
  -6   0   6   63.34    5.69
  -6   0   5   68.72    6.14
  -6   0   5   63.80    5.59
  -6   0   5   63.49    5.64
  -6   0   4    0.71    1.59
  -6   0   4   -1.10    1.54
  -6   0   4    1.07    1.27
  -6   0   3    6.83    2.09
  -6   0   3    7.06    2.07
  -6   0   3    9.10    2.14
  -6   0   2  222.74   10.96
  -6   0   2  216.21   11.05
  -6   0   1   -0.46    1.36
  -6   0   1    2.33    1.15
  -6   0   0  141.24    8.38
  -6   0   0  146.00    8.58
   6   0   1  109.95    8.00
  -6   0  -1   95.08    6.75
  -6   0  -1   91.86    6.59
   6   0   2    8.45    2.54
  -6   0  -2    9.15    2.20
   6   0   2   11.50    3.03
   6   0   3   27.64    4.40
  -6   0  -3   24.95    3.42
   6   0   3   31.58    4.75
   6   0   4    8.59    2.80
  -6   0  -4    7.11    2.03
   6   0   4   12.93    3.53
   6   0   5   53.14    6.34
  -6   0  -5   60.71    5.43
   6   0   5   56.42    6.26
   6   0   6   36.10    5.39
   6   0   6   43.34    5.50
   6   0   7   29.87    4.72
   6   0   8    1.22    2.16
   6   0   9   25.82    4.49
   6   0  10  114.99    8.83
   6   0  11    1.88    1.96
   6   0  12   -0.63    1.90
   6   0  13    0.33    1.56
   6   0  13    2.57    1.89
   6   0  14   26.63    2.92
   6   0  14   30.79    3.55
   6   0  15   -1.26    1.37
   6   0  16    7.30    1.42
  -6  -1  20   -1.12    1.18
  -6  -1  19   -2.14    1.50
  -6  -1  18    6.62    1.61
  -6  -1  18    3.37    1.95
  -6  -1  17   12.33    2.97
  -6  -1  17   10.45    2.09
  -6  -1  16    1.14    1.28
  -6  -1  16    1.93    2.21
  -6  -1  15    1.04    1.64
  -6  -1  15    3.11    2.55
  -6  -1  14   18.55    3.02
  -6  -1  14   15.43    3.58
  -6  -1  13  124.01    8.31
  -6  -1  13  130.20    9.27
  -6  -1  12   -1.76    1.69
  -6  -1  12    1.26    2.28
  -6  -1  11    9.18    2.26
  -6  -1  11   18.92    3.79
  -6  -1  10    1.31    1.63
  -6  -1  10    0.42    1.68
  -6  -1   9  117.15    7.94
  -6  -1   9  129.82    8.92
  -6  -1   8   75.24    6.99
  -6  -1   8   61.64    5.59
  -6  -1   8   62.51    5.97
  -6  -1   7    5.37    2.24
  -6  -1   7    4.22    1.71
  -6  -1   7    4.36    1.64
  -6  -1   6   10.42    2.82
  -6  -1   6   10.48    2.94
  -6  -1   6   12.40    2.75
  -6  -1   5   89.06    7.37
  -6  -1   5   79.91    6.14
  -6  -1   5   71.28    6.27
  -6  -1   4   96.62    6.79
  -6  -1   4  103.81    7.43
  -6  -1   3   31.83    4.12
  -6  -1   3   28.34    3.60
  -6  -1   2   22.82    3.27
  -6  -1   2   28.14    3.99
  -6  -1   1  104.73    6.95
  -6  -1   1  112.20    7.69
  -6  -1   0   56.86    5.46
  -6  -1  -1   90.05    6.92
   6   1   1   94.75    7.82
  -6  -1  -2   56.41    5.46
   6   1   2   57.04    6.01
  -6  -1  -3   34.32    4.42
   6   1   3   30.33    4.49
  -6  -1  -4    2.41    1.68
   6   1   4    2.03    1.89
  -6  -1  -5   96.34    7.31
   6   1   5  100.29    8.12
   6   1   6    2.21    2.36
   6   1   7   -2.16    2.61
   6   1   8    4.14    2.50
   6   1   9    2.98    2.83
   6   1  10    1.47    2.10
   6   1  11    0.79    1.80
   6   1  12    5.96    2.17
   6   1  13   25.92    3.25
   6   1  14    1.72    1.21
   6   1  15   20.62    2.28
  -6  -2  19    3.49    1.44
  -6  -2  18   19.57    2.82
  -6  -2  17   22.42    3.38
  -6  -2  16   -0.86    1.97
  -6  -2  15    6.78    2.44
  -6  -2  14    3.24    2.15
  -6  -2  13  164.50   10.37
  -6  -2  12    4.64    2.88
  -6  -2  11    2.38    1.93
  -6  -2  10   49.35    5.59
  -6  -2   9    9.22    3.08
  -6  -2   8   32.82    4.75
  -6  -2   7    4.72    2.13
  -6  -2   6    4.02    2.28
  -6  -2   5  232.20   12.32
  -6  -2   4   70.03    6.48
  -6  -2   3   63.80    6.05
  -6  -2   2    6.41    2.30
  -6  -2   1   64.62    6.08
   6   2  -1   64.40    6.44
  -6  -2   0    0.90    1.92
   6   2   0   -0.06    1.61
  -6  -2  -1    2.89    2.43
   6   2   1    0.18    1.67
  -6  -2  -2   58.76    5.69
   6   2   2   52.93    5.83
  -6  -2  -3   55.37    5.48
   6   2   3   43.00    5.30
  -6  -2  -4    0.50    2.12
   6   2   4    4.16    2.10
   6   2   5    3.37    2.22
   6   2   6    2.19    1.92
   6   2   7    6.18    2.61
   6   2   8   15.24    3.12
   6   2   9    0.91    1.46
   6   2  10    6.02    1.79
   6   2  11   20.79    2.86
   6   2  12   10.12    1.87
  -6  -2 -13    3.04    1.12
   6   2  13    5.90    1.42
  -6  -3  18    2.05    0.99
  -6  -3  17    3.38    1.69
  -6  -3  16    3.86    1.69
  -6  -3  15    3.89    2.07
  -6  -3  14    1.52    1.73
  -6  -3  13   20.38    3.59
  -6  -3  12   18.00    3.25
  -6  -3  11   -2.37    2.16
  -6  -3  10   21.97    3.85
  -6  -3   9    3.60    2.26
  -6  -3   8    4.72    2.15
  -6  -3   7   64.89    6.16
  -6  -3   6    7.72    2.73
  -6  -3   5    8.41    2.85
   6   3  -5   12.81    2.81
  -6  -3   4   51.01    5.37
   6   3  -4   51.02    5.19
  -6  -3   3    8.10    2.12
  -6  -3   3    6.93    2.52
   6   3  -3    3.08    1.61
  -6  -3   2   60.05    5.42
  -6  -3   2   67.38    6.04
   6   3  -2   59.86    5.62
  -6  -3   1    2.43    1.62
  -6  -3   1   -0.94    2.05
   6   3  -1   -0.17    1.58
  -6  -3   0   23.69    3.82
   6   3   0   18.40    3.26
  -6  -3  -1  200.12   10.86
   6   3   1  187.82   10.52
  -6  -3  -2  227.46   11.67
   6   3   2  221.99   11.52
  -6  -3  -3   30.06    3.96
   6   3   3   32.43    3.97
   6   3   4   14.02    2.93
   6   3   5    2.51    1.88
  -6  -3  -6   20.60    2.92
   6   3   6   25.08    3.44
  -6  -3  -7    6.58    1.64
   6   3   7    7.89    2.00
  -6  -3  -8   -0.59    0.93
   6   3   8    0.26    1.06
  -6  -3  -9   24.68    2.97
  -6  -3  -9   18.36    2.37
   6   3   9   25.72    2.89
  -6  -3 -10   14.08    2.17
  -6  -3 -10   14.35    2.03
   6   3  10   14.50    2.01
  -6  -3 -11    6.94    1.38
  -6  -4  16   13.39    1.84
  -6  -4  15    1.27    1.22
  -6  -4  14    7.77    1.89
  -6  -4  13    4.90    1.84
  -6  -4  12   62.09    5.05
  -6  -4  11    8.13    2.39
  -6  -4  10    8.90    2.36
  -6  -4   9    3.01    2.15
  -6  -4   8   13.06    2.74
  -6  -4   7   18.64    3.04
  -6  -4   6    1.90    1.54
  -6  -4   5   75.97    6.13
  -6  -4   4   66.06    5.20
  -6  -4   4   60.76    5.42
  -6  -4   3    9.71    2.58
  -6  -4   3    7.23    1.84
  -6  -4   2    0.09    1.90
  -6  -4   2    0.82    1.32
  -6  -4   1   20.57    3.40
  -6  -4   1   18.92    3.19
  -6  -4   0   55.20    5.17
  -6  -4   0   62.75    5.27
  -6  -4  -1   11.01    2.53
  -6  -4  -1    8.98    2.28
  -6  -4  -2   19.32    3.19
  -6  -4  -3    5.41    2.19
  -6  -4  -4    3.01    1.73
  -6  -4  -5    5.41    2.00
  -6  -4  -6   10.59    2.28
  -6  -4  -7   14.44    2.25
  -6  -4  -8   -1.07    1.09
  -6  -5  12    1.89    1.05
  -6  -5  11    0.66    1.01
  -6  -5  10    9.72    1.79
  -6  -5   9    8.49    1.76
  -6  -5   8   -1.14    1.47
  -6  -5   7   -0.53    1.26
  -6  -5   6   16.58    2.52
  -6  -5   5   18.40    2.61
  -6  -5   4    6.82    1.82
  -6  -5   4    6.39    1.51
  -6  -5   3   32.93    3.29
  -6  -5   3   26.10    3.07
  -6  -5   2   -2.14    1.53
  -6  -5   2    0.93    1.07
  -6  -5   1   12.78    2.18
  -6  -5   0   -0.61    1.02
  -6  -5  -1    9.49    1.93
  -6  -5  -2    1.54    1.20
  -6  -5  -3   48.60    3.85
  -6  -5  -4   13.29    1.97
  -6  -5  -5    5.51    1.27
   7 -10  -8    5.14    1.37
   7 -10  -7   45.60    3.74
   7 -10  -6    1.53    1.27
   7 -10  -5   11.15    2.24
   7 -10  -4   19.64    2.86
   7 -10  -3    0.63    1.41
   7 -10  -2   19.86    2.84
   7 -10  -1   12.78    2.39
   7 -10   0    1.29    1.27
   7 -10   0   -1.50    1.39
   7 -10   1    1.13    1.41
   7 -10   1    0.82    1.30
   7 -10   2    0.85    1.42
   7 -10   2    1.42    1.25
   7 -10   3   -0.01    1.16
   7 -10   4   81.39    5.17
   7 -10   5    4.53    1.51
   7 -10   6   28.40    3.08
   7 -10   7    2.30    1.29
   7 -10   8   16.12    2.31
   7 -10   9    2.89    1.18
   7  -9 -11   -2.27    1.26
   7  -9 -10   27.83    3.11
   7  -9  -9    0.81    1.39
   7  -9  -8    5.67    2.19
   7  -9  -7    8.52    2.47
   7  -9  -6   38.51    4.48
   7  -9  -5   41.40    4.66
   7  -9  -4    7.62    2.25
   7  -9  -3   29.25    4.01
   7  -9  -2    2.85    1.86
   7  -9  -1   62.94    5.52
   7  -9   0   14.44    2.82
   7  -9   1    1.99    1.62
   7  -9   1    1.89    1.46
   7  -9   2   -0.84    1.65
   7  -9   2    0.16    1.51
   7  -9   2   -0.85    2.03
   7  -9   3   11.63    2.65
   7  -9   3   11.26    2.67
   7  -9   4    2.74    1.96
   7  -9   4    0.66    1.57
   7  -9   5    1.70    1.71
   7  -9   5    2.30    1.66
   7  -9   6   19.55    3.16
   7  -9   7   -0.83    1.63
   7  -9   8   23.51    3.38
   7  -9   9    1.95    1.71
   7  -9  10   97.87    6.23
   7  -9  11   37.79    3.60
   7  -9  12   28.41    2.88
   7  -8 -14    4.54    1.44
   7  -8 -13   33.91    3.44
   7  -8 -12   -0.68    1.65
   7  -8 -11    6.71    2.22
   7  -8 -10    2.08    2.16
   7  -8  -9    1.17    1.87
   7  -8  -8   31.97    4.52
   7  -8  -7   -2.75    2.19
   7  -8  -6   -1.67    2.37
   7  -8  -5    2.77    2.12
   7  -8  -4   10.50    2.55
   7  -8  -3   14.61    3.00
   7  -8  -2   23.67    3.62
   7  -8  -1    3.23    2.15
   7  -8  -1    1.37    1.87
   7  -8   0   94.22    7.20
   7  -8   0   82.60    6.50
   7  -8   1  129.85    8.88
   7  -8   1  125.03    7.97
   7  -8   2   14.15    3.22
   7  -8   2   13.43    3.36
   7  -8   3    4.07    2.23
   7  -8   3    2.08    1.99
   7  -8   4    0.32    2.50
   7  -8   4    3.41    2.28
   7  -8   5   24.50    4.36
   7  -8   5   22.85    3.66
   7  -8   6    7.58    2.97
   7  -8   6    2.02    1.60
   7  -8   7    6.00    2.91
   7  -8   7    0.67    1.51
   7  -8   8    3.84    2.62
   7  -8   9   12.78    3.13
   7  -8  10   68.64    5.79
   7  -8  11    4.25    1.93
   7  -8  12   11.91    2.37
   7  -8  13   10.81    1.95
   7  -7 -16   22.68    2.47
   7  -7 -15   16.48    2.53
   7  -7 -14   16.57    2.87
   7  -7 -13    4.59    2.06
   7  -7 -12    0.85    1.74
   7  -7 -11    2.42    2.15
   7  -7 -10   24.31    4.40
   7  -7  -9   37.79    5.32
   7  -7  -8    4.00    2.62
   7  -7  -7    7.60    2.91
   7  -7  -6    3.08    2.17
   7  -7  -5    4.70    2.15
   7  -7  -4   84.00    7.15
   7  -7  -3    3.91    2.10
   7  -7  -3    5.76    2.32
   7  -7  -2    8.69    2.60
   7  -7  -2    8.53    2.40
   7  -7  -1    6.27    2.18
   7  -7  -1    9.54    2.28
   7  -7   0  153.73   10.00
   7  -7   1   77.30    6.98
   7  -7   2    3.41    2.83
   7  -7   2    7.31    3.24
   7  -7   3   16.05    3.91
   7  -7   3   11.97    3.55
   7  -7   4    0.87    2.20
   7  -7   4    2.40    2.07
   7  -7   5   21.70    4.37
   7  -7   5   21.32    3.92
   7  -7   6   27.63    4.67
   7  -7   6   21.13    3.79
   7  -7   7    0.73    2.52
   7  -7   7    3.76    1.75
   7  -7   8   30.77    4.97
   7  -7   8   32.70    4.00
   7  -7   9    4.21    2.33
   7  -7   9    1.28    1.24
   7  -7   9    1.52    1.70
   7  -7  10    2.60    2.51
   7  -7  10    2.68    1.26
   7  -7  11    2.01    1.97
   7  -7  11    0.78    1.24
   7  -7  12    0.94    1.42
   7  -7  12    1.42    1.60
   7  -7  13   -1.02    1.40
   7  -7  13   -0.70    1.33
   7  -7  14    3.39    1.21
   7  -7  14    3.56    1.40
   7  -6 -17   23.80    2.74
   7  -6 -16   17.26    2.77
  -7   6  15   10.22    1.83
   7  -6 -15    6.63    2.16
  -7   6  14    2.24    1.46
  -7   6  13    1.17    1.22
  -7   6  12   26.56    3.42
  -7   6  11   -0.33    1.33
  -7   6  10   72.26    5.88
  -7   6   9   -2.70    1.64
  -7   6   8   53.09    5.04
  -7   6   7   17.32    2.90
  -7   6   6    1.79    1.54
   7  -6  -6    1.06    1.60
  -7   6   5   16.95    2.83
   7  -6  -5   12.03    3.21
   7  -6  -4    2.95    1.54
   7  -6  -3   -0.39    1.72
   7  -6  -3   -2.87    1.84
   7  -6  -2  197.87   11.54
   7  -6  -1    0.78    1.69
   7  -6   0   20.19    3.69
   7  -6   1   71.32    6.75
   7  -6   2  149.73   10.15
   7  -6   3   76.11    7.13
   7  -6   4   34.99    5.06
   7  -6   4   37.42    4.94
   7  -6   5   44.61    5.81
   7  -6   5   47.98    5.43
   7  -6   6   22.66    4.51
   7  -6   6   17.14    3.29
   7  -6   6   14.62    3.58
   7  -6   7    5.89    2.66
   7  -6   7    6.73    2.28
   7  -6   7    4.00    2.38
   7  -6   8   -1.94    2.24
   7  -6   8    3.11    1.62
   7  -6   8    0.02    2.11
   7  -6   9   -1.73    2.31
   7  -6   9    0.21    1.61
   7  -6   9   -1.63    1.90
   7  -6  10   49.21    4.95
   7  -6  10   55.01    5.78
   7  -6  11    6.30    2.33
   7  -6  11    5.67    2.18
   7  -6  12    5.59    1.88
   7  -6  12    9.01    2.33
   7  -6  13   10.89    2.18
   7  -6  13   15.34    2.78
   7  -6  14   21.91    2.45
   7  -6  14   18.64    2.88
   7  -6  15   29.93    3.17
   7  -6  16   53.59    3.68
  -7   5  18   42.82    3.10
   7  -5 -18   19.68    2.73
  -7   5  17   -0.41    1.00
  -7   5  16    9.47    2.28
  -7   5  15   84.20    6.10
  -7   5  14   -1.71    1.60
  -7   5  13   12.40    2.81
  -7   5  12   21.54    3.50
  -7   5  11   47.42    5.25
  -7   5  10   -2.83    1.98
  -7   5   9    2.70    1.56
  -7   5   8    2.01    1.79
  -7   5   7   10.90    2.87
  -7   5   6   -1.40    1.92
   7  -5  -5   23.82    3.55
  -7   5   5   21.22    3.71
   7  -5  -4   34.41    4.27
  -7   5   4   32.15    4.09
   7  -5  -3   22.85    3.79
  -7   5   3   23.96    3.45
   7  -5  -2    9.84    2.82
  -7   5   2    6.97    2.01
   7  -5  -1    3.07    2.05
  -7   5   1    1.88    1.75
   7  -5   0   91.68    7.50
  -7   5   0   91.88    6.76
   7  -5   1   44.89    5.21
  -7   5  -1   42.43    4.53
   7  -5   1   49.74    5.65
   7  -5   2   14.88    3.39
  -7   5  -2   15.47    2.84
   7  -5   2   19.03    4.00
   7  -5   3    7.10    2.43
   7  -5   3    6.69    2.87
   7  -5   4   -1.63    1.84
   7  -5   4   -0.97    2.37
   7  -5   5   14.28    3.46
   7  -5   6    3.09    2.35
   7  -5   6    4.50    2.78
   7  -5   7   19.23    3.82
   7  -5   7   28.11    4.19
   7  -5   8   21.28    4.11
   7  -5   8   24.56    4.13
   7  -5   9   21.44    3.90
   7  -5   9   15.48    3.11
   7  -5   9   23.22    4.00
   7  -5  10  165.25   10.32
   7  -5  10  169.51   10.33
   7  -5  11    0.43    1.48
   7  -5  11   -0.95    2.12
   7  -5  12    7.46    1.85
   7  -5  12   11.50    2.63
   7  -5  13   25.00    3.44
   7  -5  14   12.91    2.56
   7  -5  15    0.46    1.46
   7  -5  16    0.52    1.26
  -7   4  19    8.59    1.63
  -7   4  18    6.34    1.71
  -7   4  17    0.01    1.49
  -7   4  16   -0.81    1.59
  -7   4  15    3.47    2.28
  -7   4  14    6.91    2.69
  -7   4  13    1.59    2.12
  -7   4  12    3.32    2.05
  -7   4  11   19.84    3.82
  -7   4  10   27.68    4.20
  -7   4   9    0.25    1.81
  -7   4   8    7.40    2.75
  -7   4   7    5.22    2.11
  -7   4   6   -1.73    1.99
  -7   4   5    6.25    2.24
   7  -4  -4    0.26    1.22
  -7   4   4    2.22    1.74
   7  -4  -3    2.97    1.54
  -7   4   3    3.05    1.68
   7  -4  -2   14.05    2.87
  -7   4   2   13.07    2.68
   7  -4  -1   44.63    5.00
  -7   4   1   43.48    4.72
   7  -4  -1   46.46    5.27
  -7   4   0  182.56   10.13
   7  -4   0  202.95   11.17
   7  -4   1    8.29    2.67
  -7   4  -1    7.32    2.18
   7  -4   1    8.35    2.96
   7  -4   2   41.02    5.23
  -7   4  -2   40.24    4.35
   7  -4   2   38.55    4.92
   7  -4   3   58.29    6.17
   7  -4   3   53.57    5.75
   7  -4   3   50.81    5.56
   7  -4   4   25.49    4.41
   7  -4   4   27.71    4.08
   7  -4   4   23.60    4.17
   7  -4   5   12.85    3.30
   7  -4   5   13.58    2.91
   7  -4   5    9.15    3.28
   7  -4   6   34.59    4.30
   7  -4   6   27.60    4.56
   7  -4   7   80.10    7.15
   7  -4   7   86.57    7.48
   7  -4   7   89.34    6.83
   7  -4   8   -0.81    1.78
   7  -4   8    2.48    2.79
   7  -4   9    9.48    2.56
   7  -4  10   45.30    4.91
   7  -4  11   42.77    5.22
   7  -4  12   46.51    5.20
   7  -4  13   79.94    6.33
   7  -4  14   -2.09    2.15
   7  -4  15   32.75    3.54
   7  -4  16   -3.38    1.39
  -7   3  19    6.84    1.78
  -7   3  18   26.14    3.21
  -7   3  17   68.49    5.73
  -7   3  16    3.37    2.54
  -7   3  15    1.55    2.05
  -7   3  14   11.91    3.09
  -7   3  13   37.69    5.19
  -7   3  12   50.70    5.96
  -7   3  11   67.45    6.58
  -7   3  10   81.97    7.25
  -7   3   9   83.12    7.26
  -7   3   8   92.03    7.49
  -7   3   7   15.61    3.44
  -7   3   6    0.46    2.03
  -7   3   5    2.81    1.62
   7  -3  -5    5.31    1.98
  -7   3   4   45.69    5.04
   7  -3  -4   45.59    4.83
  -7   3   3   30.67    4.10
   7  -3  -3   33.34    4.26
   7  -3  -2   14.64    2.83
  -7   3   2   17.60    3.11
   7  -3  -2   15.63    3.33
   7  -3  -1   16.47    2.96
  -7   3   1   19.22    3.34
   7  -3  -1   20.60    3.73
   7  -3   0    8.00    2.32
  -7   3   0   13.70    2.94
   7  -3   0   13.63    3.00
   7  -3   1  116.56    8.84
  -7   3  -1  127.23    8.30
   7  -3   1  135.84    8.87
   7  -3   2    6.09    2.18
  -7   3  -2   12.80    2.82
   7  -3   2   10.64    2.88
   7  -3   3    0.36    1.77
   7  -3   3   -1.39    1.94
   7  -3   3   -3.49    2.39
   7  -3   4   26.70    4.43
   7  -3   4   22.09    4.00
   7  -3   4   26.48    4.15
   7  -3   5   -2.32    2.31
   7  -3   5   -1.65    1.70
   7  -3   5    1.97    2.10
   7  -3   6   60.54    6.21
   7  -3   6   56.60    6.02
   7  -3   7   58.33    5.96
   7  -3   8   39.33    4.63
   7  -3   8   40.27    4.78
   7  -3   9    4.33    2.19
   7  -3  10  110.62    7.83
   7  -3  11   96.52    6.94
   7  -3  12   12.95    3.03
   7  -3  12   10.91    2.13
   7  -3  13   76.76    6.20
   7  -3  13   77.54    5.38
   7  -3  14   47.04    4.42
   7  -3  14   53.85    3.98
   7  -3  15   48.23    4.03
   7  -3  16    2.15    1.07
  -7   2  20   27.21    2.59
  -7   2  19    7.88    1.71
  -7   2  18    7.30    2.08
  -7   2  18    7.41    1.71
  -7   2  17    1.62    1.69
  -7   2  17    1.84    1.27
  -7   2  16    0.84    1.96
  -7   2  16   -1.17    1.28
  -7   2  15   15.79    3.68
  -7   2  15   13.91    2.86
  -7   2  14   33.42    5.17
  -7   2  14   23.40    3.53
  -7   2  13   64.40    6.69
  -7   2  13   63.48    5.72
  -7   2  12   -2.08    2.33
  -7   2  12    0.23    1.44
  -7   2  11   63.60    6.49
  -7   2  11   57.93    5.31
  -7   2  10    5.26    2.66
  -7   2  10    4.28    1.61
  -7   2   9   29.28    4.48
  -7   2   9   28.00    3.70
  -7   2   8    3.17    1.79
  -7   2   8    2.52    2.18
  -7   2   8    3.10    1.55
  -7   2   7   24.40    3.73
  -7   2   7   29.69    4.30
  -7   2   7   25.13    3.34
  -7   2   6   83.15    6.93
  -7   2   6   95.58    7.46
  -7   2   5   47.07    5.04
  -7   2   5   42.35    4.89
  -7   2   4    8.42    2.14
  -7   2   4    8.23    2.47
  -7   2   3    1.00    1.78
   7  -2  -3    0.98    1.74
  -7   2   2    2.90    1.66
   7  -2  -2    2.03    1.54
  -7   2   1   66.54    6.02
   7  -2  -1   64.89    5.75
   7  -2   0   61.45    5.80
  -7   2   0   52.86    5.30
   7  -2   0   54.78    5.29
   7  -2   1   48.72    5.52
  -7   2  -1   49.89    5.12
   7  -2   1   53.97    5.52
   7  -2   2   52.30    6.03
  -7   2  -2   54.46    5.36
   7  -2   2   60.04    5.70
   7  -2   3   33.65    4.91
   7  -2   3   41.14    4.65
   7  -2   3   38.14    5.10
   7  -2   4  118.36    9.39
   7  -2   4  111.04    8.09
   7  -2   4  120.16    8.87
   7  -2   5   13.34    3.33
   7  -2   6    8.90    2.85
   7  -2   7   14.91    3.21
   7  -2   8    5.41    2.57
   7  -2   9   10.39    3.01
   7  -2  10   -1.88    2.10
   7  -2  11   35.04    4.35
   7  -2  12   11.22    2.47
   7  -2  13    0.29    1.79
   7  -2  13    1.94    1.70
   7  -2  14   33.95    3.49
   7  -2  14   37.43    3.35
   7  -2  15    1.52    1.06
   7  -2  15    1.67    0.94
  -7   1  19   24.13    2.65
  -7   1  19   25.39    2.52
  -7   1  18   41.07    3.83
  -7   1  18   35.08    3.49
  -7   1  17   39.18    4.07
  -7   1  17   36.79    3.79
  -7   1  16   61.69    5.47
  -7   1  16   61.07    5.24
  -7   1  15   58.22    5.78
  -7   1  15   59.07    5.61
  -7   1  14    1.99    2.13
  -7   1  14    0.77    1.50
  -7   1  13    1.46    1.99
  -7   1  13   -1.33    1.61
  -7   1  12   11.15    2.68
  -7   1  12   15.48    3.03
  -7   1  11    0.51    1.92
  -7   1  11    1.94    1.83
  -7   1  10    7.82    2.57
  -7   1  10    9.40    2.70
  -7   1   9   12.39    2.70
  -7   1   9   14.33    3.07
  -7   1   8    2.80    2.08
  -7   1   8    3.70    1.81
  -7   1   7  206.97   11.07
  -7   1   7  212.68   11.70
  -7   1   6  147.56    9.72
  -7   1   6  144.70    9.31
  -7   1   6  140.40    8.75
  -7   1   5  219.43   12.18
  -7   1   5  212.30   11.50
  -7   1   5  212.44   11.10
  -7   1   4   -0.66    1.29
  -7   1   4    1.26    1.72
  -7   1   3   26.45    3.71
  -7   1   3   28.09    3.63
  -7   1   2    2.11    1.46
  -7   1   2    5.68    2.13
  -7   1   1   29.93    3.66
  -7   1   1   28.58    4.00
   7  -1  -1   30.55    3.84
  -7   1   0   27.98    3.46
  -7   1   0   23.45    3.38
   7  -1   0   23.17    3.46
  -7   1  -1   17.42    2.87
  -7   1  -1   16.55    3.12
   7  -1   1   17.35    3.02
  -7   1  -2   11.77    2.46
   7  -1   2   11.60    3.18
  -7   1  -3    6.28    1.99
   7  -1   3    1.20    1.93
  -7   1  -4    5.47    1.82
   7  -1   4    8.79    3.11
   7  -1   5    0.89    2.05
   7  -1   6   27.55    4.42
   7  -1   7    2.27    2.14
   7  -1   8   -0.48    2.09
   7  -1   9    2.87    2.26
   7  -1  10  122.60    8.52
   7  -1  11   -2.57    1.85
   7  -1  12   -0.49    1.52
   7  -1  13    4.17    1.82
   7  -1  13    5.07    1.86
   7  -1  14   24.91    2.50
   7  -1  14   25.90    2.71
  -7   0  19    0.57    0.86
  -7   0  18   40.22    3.25
  -7   0  18   36.92    3.46
  -7   0  17    3.69    1.32
  -7   0  17    7.52    2.08
  -7   0  16    1.87    1.36
  -7   0  16    2.75    1.68
  -7   0  15    3.51    1.72
  -7   0  15    1.40    2.00
  -7   0  14   34.89    4.23
  -7   0  14   30.37    4.23
  -7   0  13    0.08    1.55
  -7   0  13    0.87    1.73
  -7   0  12    0.77    1.64
  -7   0  12   -0.34    1.87
  -7   0  11    9.75    2.70
  -7   0  11    4.86    2.42
  -7   0  10   -0.33    1.49
  -7   0  10   -1.07    1.77
  -7   0   9    2.87    1.84
  -7   0   9    3.95    2.20
  -7   0   8  100.49    7.44
  -7   0   8  103.50    7.75
  -7   0   7   94.10    7.24
  -7   0   7   95.44    7.43
  -7   0   6   11.61    2.76
  -7   0   6    7.32    2.30
  -7   0   5   22.23    3.62
  -7   0   5   20.52    3.29
  -7   0   4   13.21    2.90
  -7   0   4   11.02    2.66
  -7   0   3  327.67   14.73
  -7   0   3  320.20   14.29
  -7   0   2   16.18    3.03
  -7   0   2   10.39    2.28
  -7   0   1    1.87    1.59
  -7   0   1    1.29    1.46
  -7   0   0   51.40    5.12
  -7   0  -1   11.07    2.68
   7   0   1    7.37    2.93
  -7   0  -2   -0.61    1.50
   7   0   2    2.42    2.61
  -7   0  -3   14.87    2.78
   7   0   3   13.48    3.53
  -7   0  -4    0.03    1.74
   7   0   4    0.57    2.00
   7   0   5   56.84    6.33
   7   0   6   -0.03    2.68
   7   0   7    2.87    2.51
   7   0   8   12.98    3.39
   7   0   9    5.23    2.68
   7   0  10   19.91    3.50
   7   0  11   30.81    3.71
   7   0  12    7.24    1.84
   7   0  12    8.79    2.08
   7   0  13    6.17    1.55
  -7  -1  18    1.35    1.13
  -7  -1  17   -2.07    1.57
  -7  -1  16    1.46    1.59
  -7  -1  15    3.63    1.98
  -7  -1  14   41.68    4.78
  -7  -1  13   85.71    5.91
  -7  -1  13   81.37    6.69
  -7  -1  12   17.77    3.31
  -7  -1  12   17.17    2.74
  -7  -1  11   17.07    3.31
  -7  -1  11   19.08    2.78
  -7  -1  10    4.61    2.38
  -7  -1  10    3.42    1.51
  -7  -1   9    0.95    1.95
  -7  -1   9    1.48    1.19
  -7  -1   8    4.61    2.50
  -7  -1   8    6.85    1.87
  -7  -1   7   98.26    6.81
  -7  -1   7   97.73    7.58
  -7  -1   6   12.12    2.98
  -7  -1   6   11.50    2.46
  -7  -1   5    1.40    1.44
  -7  -1   5    2.21    1.74
  -7  -1   4  148.81    9.39
  -7  -1   4  148.94    8.60
  -7  -1   3  222.64   12.01
  -7  -1   3  227.65   10.86
  -7  -1   2   27.61    4.03
  -7  -1   1   18.82    3.52
   7   1  -1   19.18    4.06
  -7  -1   0   33.12    4.30
   7   1   0   38.49    5.09
  -7  -1  -1    9.41    2.68
   7   1   1   11.83    3.33
  -7  -1  -2    4.37    1.87
   7   1   2    4.23    2.70
  -7  -1  -3   51.97    5.21
   7   1   3   43.71    5.49
   7   1   4    5.06    2.49
   7   1   5   15.10    3.41
   7   1   6   -0.94    1.89
   7   1   7    5.11    2.55
   7   1   8    8.42    2.68
   7   1   9    1.99    1.73
   7   1  10    1.20    1.40
   7   1  11   20.70    2.57
   7   1  12    1.25    1.09
  -7  -2  17    3.75    1.25
  -7  -2  16    1.88    1.43
  -7  -2  15   78.25    5.59
  -7  -2  14    6.76    2.07
  -7  -2  13  122.12    7.79
  -7  -2  12   10.51    2.69
  -7  -2  11   12.26    2.97
  -7  -2  10    5.94    2.44
  -7  -2   9   26.71    4.03
  -7  -2   8   62.52    5.91
  -7  -2   7    6.78    2.67
  -7  -2   6   -1.11    2.15
  -7  -2   5   12.80    2.96
  -7  -2   4    0.39    1.79
   7   2  -4   -3.59    2.41
  -7  -2   3   11.15    2.75
   7   2  -3   13.93    3.08
  -7  -2   2   29.21    4.24
   7   2  -2   28.47    4.15
  -7  -2   1   12.74    2.45
  -7  -2   1   18.49    3.21
   7   2  -1   19.49    3.51
  -7  -2   0    0.40    1.88
   7   2   0   -1.52    1.66
  -7  -2  -1   51.06    5.12
   7   2   1   53.50    5.48
  -7  -2  -2   15.64    3.16
   7   2   2   14.88    2.96
   7   2   3   63.20    5.81
   7   2   4   -1.56    1.61
   7   2   5   15.15    2.84
   7   2   6   -4.39    1.95
   7   2   7   -1.53    1.55
   7   2   8    2.27    1.27
   7   2   9    0.07    1.07
  -7  -2 -10    0.69    0.87
  -7  -3  15    1.65    0.97
  -7  -3  14    1.37    1.18
  -7  -3  13   34.55    3.52
  -7  -3  12    3.21    1.82
  -7  -3  11   16.26    2.80
  -7  -3  10   14.51    2.71
  -7  -3   9   17.04    3.05
  -7  -3   8    9.26    2.56
  -7  -3   7    5.13    2.15
  -7  -3   6    4.73    2.30
  -7  -3   5   11.71    2.52
  -7  -3   4   39.61    4.31
  -7  -3   3   -2.59    2.08
   7   3  -3    4.66    1.79
  -7  -3   2   26.40    3.03
  -7  -3   2   23.93    3.44
   7   3  -2   25.22    3.28
  -7  -3   1    6.37    1.77
  -7  -3   1    9.24    2.47
   7   3  -1    8.66    2.02
  -7  -3   0    9.75    2.21
  -7  -3   0    8.26    2.28
   7   3   0    6.53    1.88
  -7  -3  -1   35.36    3.66
   7   3   1   31.33    3.46
  -7  -3  -2    3.69    1.51
   7   3   2    4.75    1.72
  -7  -3  -3    6.59    1.86
   7   3   3    9.66    2.05
  -7  -3  -4   45.10    4.08
   7   3   4   43.87    3.69
  -7  -3  -5   42.69    3.91
   7   3   5   41.98    3.38
  -7  -3  -6    1.28    1.04
   7   3   6    2.08    0.92
  -7  -3  -7    2.30    1.07
  -7  -4  12    0.93    0.94
  -7  -4  11    1.67    1.10
  -7  -4  10    2.27    1.24
  -7  -4   9    1.75    1.43
  -7  -4   8    0.66    1.20
  -7  -4   7   12.64    2.24
  -7  -4   6    0.45    1.15
  -7  -4   5    0.15    1.22
  -7  -4   4    3.78    1.50
  -7  -4   3    3.97    1.65
  -7  -4   2    6.25    1.73
  -7  -4   1    5.30    1.29
  -7  -4   0    8.97    1.64
  -7  -4  -1   26.76    2.61
  -7  -4  -2   -0.11    0.84
  -7  -4  -3   10.58    1.62
   8 -10  -5    0.74    1.19
   8 -10  -4    9.84    1.64
   8 -10  -4    1.58    1.62
   8 -10  -3   24.53    2.49
   8 -10  -3    5.79    1.81
   8 -10  -2    3.29    1.33
   8 -10  -2    0.57    1.28
   8 -10  -1   -1.79    1.38
   8 -10   0    1.98    1.41
   8 -10   1    1.51    1.27
   8 -10   2    0.00    1.00
   8  -9  -9    4.05    1.34
   8  -9  -8    8.06    1.90
   8  -9  -7    1.67    1.20
   8  -9  -6    0.03    1.12
   8  -9  -5   15.32    2.54
   8  -9  -4   39.44    3.75
   8  -9  -3   13.58    2.30
   8  -9  -2   22.44    2.85
   8  -9  -2   19.41    3.51
   8  -9  -1    1.46    2.17
   8  -9   0    0.72    1.67
   8  -9   1    1.79    1.53
   8  -9   1    4.88    1.98
   8  -9   2    6.53    1.89
   8  -9   2    3.03    1.64
   8  -9   3   -0.54    1.30
   8  -9   3   -0.72    1.39
   8  -9   4    4.47    1.87
   8  -9   4    3.46    1.72
   8  -9   5    3.06    1.70
   8  -9   5    1.48    1.27
   8  -9   6    0.25    1.34
   8  -9   6    4.57    1.39
   8  -9   7    3.48    1.74
   8  -9   8    0.17    1.28
   8  -9   9   -0.35    1.45
   8  -9  10    9.26    1.73
   8  -8 -12    0.05    0.99
   8  -8 -11    6.18    1.76
   8  -8 -10    1.81    1.53
   8  -8  -9    9.38    2.22
   8  -8  -8    1.37    1.68
   8  -8  -7   31.75    3.85
   8  -8  -6    0.75    1.30
   8  -8  -5   19.50    2.99
   8  -8  -4   89.92    6.34
   8  -8  -3    3.35    1.81
   8  -8  -2   19.10    3.18
   8  -8  -1   17.60    3.15
   8  -8  -1   13.20    3.48
   8  -8   0  150.15    8.95
   8  -8   0  130.81    9.23
   8  -8   1    7.32    2.29
   8  -8   1    6.60    2.84
   8  -8   2   45.62    5.06
   8  -8   2   38.82    4.73
   8  -8   3   -1.17    2.06
   8  -8   3   -0.14    1.90
   8  -8   4   14.69    3.17
   8  -8   4   14.24    2.90
   8  -8   5   37.03    4.55
   8  -8   5   34.53    4.02
   8  -8   6   18.07    3.12
   8  -8   6   16.54    2.81
   8  -8   7    2.82    1.87
   8  -8   7    3.97    1.73
   8  -8   8   39.53    4.29
   8  -8   9    8.53    2.31
   8  -8  10    9.26    2.13
   8  -8  11    1.39    1.12
   8  -7 -14   -0.72    1.00
   8  -7 -13    7.37    1.90
   8  -7 -12   26.76    3.42
   8  -7 -11   -0.72    1.54
   8  -7 -10    7.57    2.31
   8  -7  -9   -0.30    1.62
   8  -7  -8    3.61    1.92
   8  -7  -7   84.11    6.62
   8  -7  -6   -1.44    1.49
   8  -7  -5   38.89    4.40
   8  -7  -4    4.13    1.75
   8  -7  -4    2.63    1.39
   8  -7  -3   31.68    4.14
   8  -7  -2   55.48    5.62
   8  -7  -1    9.94    2.78
   8  -7  -1    9.41    3.73
   8  -7   0   10.07    3.01
   8  -7   0   10.18    3.94
   8  -7   1    1.89    2.67
   8  -7   1   -0.63    2.70
   8  -7   2   14.68    3.41
   8  -7   2   15.65    3.44
   8  -7   3   18.99    3.65
   8  -7   3   16.21    3.57
   8  -7   4    6.01    2.64
   8  -7   4    7.75    3.02
   8  -7   5    1.41    2.27
   8  -7   5    6.09    2.83
   8  -7   6   19.22    3.98
   8  -7   6   17.79    3.36
   8  -7   7    2.59    2.40
   8  -7   7    4.16    2.29
   8  -7   8   33.46    4.49
   8  -7   8   24.08    3.21
   8  -7   9   11.62    2.56
   8  -7  10    7.60    2.09
   8  -7  10    7.96    1.73
   8  -7  11   12.32    2.27
   8  -7  11    9.06    1.80
   8  -7  12   -0.44    1.05
   8  -6 -15   30.63    3.28
  -8   6  14    1.99    1.04
   8  -6 -14    3.65    1.81
  -8   6  13   -0.42    1.00
   8  -6 -13   -0.07    1.50
  -8   6  12    6.80    1.77
   8  -6 -12    3.49    1.83
  -8   6  11    2.87    1.33
   8  -6 -11    3.56    1.87
  -8   6  10   13.77    2.47
   8  -6 -10   13.26    3.10
  -8   6   9   -0.40    1.16
   8  -6  -9    4.75    2.13
  -8   6   8  115.02    7.29
   8  -6  -8   91.73    7.36
  -8   6   7   14.02    2.51
   8  -6  -7   15.81    2.90
  -8   6   6    1.80    1.39
   8  -6  -6   -0.73    1.38
  -8   6   5   23.43    3.43
  -8   6   4   16.61    3.00
  -8   6   3    1.19    1.16
  -8   6   2  161.41    9.03
   8  -6  -2  160.40   10.64
  -8   6   1   37.14    3.98
   8  -6  -1   46.44    5.45
   8  -6   0   43.83    5.53
   8  -6   1   58.77    6.31
   8  -6   2    4.95    3.15
   8  -6   3   45.49    5.47
   8  -6   3   35.14    5.03
   8  -6   4    2.60    2.56
   8  -6   4   -0.83    2.67
   8  -6   5   55.95    6.20
   8  -6   5   48.41    5.65
   8  -6   6    4.29    2.41
   8  -6   6    4.66    1.49
   8  -6   7   10.73    2.85
   8  -6   7   11.55    2.51
   8  -6   7   12.29    3.46
   8  -6   8   55.48    4.86
   8  -6   8   57.11    5.72
   8  -6   8   60.88    5.80
   8  -6   9   20.81    3.40
   8  -6   9   16.30    2.69
   8  -6  10   32.19    3.86
   8  -6  10   28.04    3.48
   8  -6  11   21.24    2.84
   8  -6  11   16.51    2.53
   8  -6  12   27.51    2.71
   8  -6  12   25.34    2.92
   8  -6  13   18.48    2.32
  -8   5  16    7.81    1.44
   8  -5 -16    2.86    1.29
  -8   5  15   16.00    2.30
  -8   5  14    0.81    1.30
  -8   5  13   14.33    2.84
  -8   5  12    6.96    2.35
  -8   5  11    2.67    1.81
  -8   5  10   40.73    4.67
  -8   5   9    3.33    2.05
  -8   5   8    0.15    1.60
  -8   5   7    0.50    1.58
  -8   5   6   23.38    3.52
  -8   5   5   23.39    3.52
  -8   5   4   25.01    3.63
   8  -5  -4   24.16    3.87
  -8   5   3    1.75    1.95
   8  -5  -3    2.93    2.45
  -8   5   2  259.43   12.91
   8  -5  -2  306.49   14.78
  -8   5   1   33.97    4.25
   8  -5  -1   37.58    5.10
  -8   5   0   70.45    6.00
   8  -5   0   66.92    6.54
   8  -5   1   29.36    4.82
   8  -5   2   -0.08    2.73
   8  -5   3    3.74    2.92
   8  -5   4   41.39    5.50
   8  -5   5    3.12    2.62
   8  -5   5    4.02    2.84
   8  -5   6   13.17    3.42
   8  -5   6   13.20    3.94
   8  -5   7   -0.97    1.91
   8  -5   7   -1.01    2.62
   8  -5   8    8.89    2.71
   8  -5   8    7.81    2.14
   8  -5   9    1.47    1.69
   8  -5   9   -3.25    2.03
   8  -5  10    2.01    1.44
   8  -5  10    5.02    1.84
   8  -5  11    5.86    1.60
   8  -5  11    1.31    1.92
   8  -5  12    6.12    2.00
   8  -5  13   16.62    2.46
   8  -5  14    3.64    1.23
  -8   4  17   36.39    3.22
  -8   4  16   60.74    4.58
  -8   4  15   -0.28    1.41
  -8   4  14   43.76    4.64
  -8   4  13    0.48    1.94
  -8   4  12    3.83    2.53
  -8   4  11    4.05    1.98
  -8   4  10    7.55    2.43
  -8   4   9   92.94    7.44
  -8   4   8    2.61    1.72
  -8   4   7    9.35    2.94
   8  -4  -7    5.79    1.96
  -8   4   6   95.10    7.60
   8  -4  -6   93.59    7.00
  -8   4   5   10.69    2.93
   8  -4  -5   14.46    3.13
  -8   4   4   76.99    6.68
   8  -4  -4   81.08    6.74
  -8   4   3    0.23    1.89
   8  -4  -3    4.98    2.57
  -8   4   2  189.97   10.86
   8  -4  -2  194.40   11.05
  -8   4   1    1.87    1.82
   8  -4  -1    4.44    2.55
  -8   4   0   89.65    7.05
   8  -4   0   94.32    7.57
  -8   4  -1   17.72    3.22
   8  -4   1   11.59    3.43
   8  -4   1   12.26    2.91
   8  -4   2    2.98    2.48
   8  -4   2   -0.42    1.45
   8  -4   3  102.46    8.28
   8  -4   3  115.72    8.29
   8  -4   4    9.93    2.54
   8  -4   4   11.09    3.34
   8  -4   5   19.00    3.38
   8  -4   5   21.40    4.27
   8  -4   6   10.94    2.91
   8  -4   6    9.75    2.16
   8  -4   6   10.38    3.34
   8  -4   7    0.21    1.57
   8  -4   7    2.49    1.57
   8  -4   8    1.90    2.00
   8  -4   8    1.53    1.50
   8  -4   9    0.27    1.24
   8  -4  10    2.13    1.92
   8  -4  11    5.16    2.23
   8  -4  12   29.12    3.39
   8  -4  13   11.24    2.14
   8  -4  14   42.07    3.26
  -8   3  18   -1.26    1.06
  -8   3  17    9.37    1.98
  -8   3  16   -1.22    1.46
  -8   3  15   18.03    3.03
  -8   3  14   16.25    3.10
  -8   3  13   13.13    3.33
  -8   3  12   23.05    4.03
  -8   3  11   -0.98    2.38
  -8   3  10   43.42    5.32
  -8   3   9   12.69    3.27
  -8   3   8    1.73    1.89
  -8   3   7    0.69    1.85
  -8   3   6   14.43    3.42
  -8   3   5    7.81    2.49
   8  -3  -5    9.10    2.33
  -8   3   4    1.80    2.05
   8  -3  -4    2.80    1.73
  -8   3   3    2.40    2.00
   8  -3  -3    1.50    1.90
  -8   3   2   13.05    3.13
   8  -3  -2   12.87    3.19
  -8   3   1    6.51    2.02
   8  -3  -1    9.06    2.51
  -8   3   0   47.82    5.28
   8  -3   0   42.51    5.04
   8  -3   1    4.44    2.68
   8  -3   1    2.32    1.85
   8  -3   2    3.33    2.26
   8  -3   2   -2.22    2.07
   8  -3   3   30.21    4.35
   8  -3   3   22.76    3.98
   8  -3   4    4.91    2.27
   8  -3   4    2.97    2.23
   8  -3   5   -0.27    1.56
   8  -3   6   13.84    2.83
   8  -3   7   57.63    5.34
   8  -3   7   52.38    5.18
   8  -3   8   24.29    3.60
   8  -3   9   35.50    4.07
   8  -3  10    4.81    1.83
   8  -3  11   35.38    3.98
   8  -3  11   33.87    3.37
   8  -3  12    3.02    1.64
   8  -3  12    0.25    1.05
   8  -3  13   12.02    2.03
  -8   2  18   14.30    1.84
  -8   2  17    0.57    1.00
  -8   2  16   23.40    3.03
  -8   2  15    5.14    1.77
  -8   2  15    5.04    1.55
  -8   2  14   24.51    3.62
  -8   2  14   21.71    2.92
  -8   2  13   -0.53    1.76
  -8   2  13    3.53    1.65
  -8   2  12    2.33    2.34
  -8   2  12    1.10    1.11
  -8   2  11   43.26    5.04
  -8   2  11   45.38    4.33
  -8   2  10   22.71    4.04
  -8   2  10   21.96    3.19
  -8   2   9  166.16   10.22
  -8   2   9  166.67    9.08
  -8   2   8    4.67    2.16
  -8   2   7   28.69    4.15
  -8   2   6    0.01    1.96
  -8   2   5   14.13    3.17
  -8   2   4   17.19    3.67
  -8   2   3   57.74    5.89
  -8   2   2   24.59    3.88
   8  -2  -2   26.56    3.67
  -8   2   1   66.97    6.05
   8  -2  -1   58.01    5.63
  -8   2   0    7.07    2.15
   8  -2   0    6.82    2.42
   8  -2   1   47.54    5.38
   8  -2   1   53.19    6.03
   8  -2   2   37.04    5.15
   8  -2   3  114.99    8.75
   8  -2   4    6.68    2.65
   8  -2   5    4.39    2.50
   8  -2   6    0.06    1.84
   8  -2   7    0.72    1.63
   8  -2   8    0.49    1.81
   8  -2   9    7.85    2.62
   8  -2  10    5.90    1.90
   8  -2  11   40.51    3.92
   8  -2  11   36.40    3.54
   8  -2  12    9.63    1.88
   8  -2  12   10.24    1.70
  -8   1  17    2.59    1.02
  -8   1  16    9.76    1.87
  -8   1  16    9.33    1.87
  -8   1  15   -0.94    1.13
  -8   1  15    0.19    1.20
  -8   1  14    1.51    1.54
  -8   1  14   -1.02    1.40
  -8   1  13    3.98    1.85
  -8   1  13    4.30    1.92
  -8   1  12   -1.04    1.22
  -8   1  12   -0.19    1.46
  -8   1  11   12.42    2.51
  -8   1  11    8.80    2.38
  -8   1  10   61.17    5.68
  -8   1  10   60.64    5.35
  -8   1   9   -2.78    1.82
  -8   1   9    0.03    1.75
  -8   1   8    1.30    1.29
  -8   1   8    3.36    1.92
  -8   1   7    0.72    1.54
  -8   1   7    0.97    1.54
  -8   1   6   -0.43    1.22
  -8   1   6   -0.52    1.65
  -8   1   5    2.51    1.69
  -8   1   5    1.50    1.61
  -8   1   4   83.75    6.17
  -8   1   4   72.42    6.22
  -8   1   3    0.49    1.42
  -8   1   3    2.38    1.99
  -8   1   2  149.82    8.52
  -8   1   2  148.93    9.20
  -8   1   1   21.53    3.18
  -8   1   0   -1.93    1.62
   8  -1   0    0.65    2.76
  -8   1  -1   10.67    2.26
   8  -1   1    5.44    2.48
  -8   1  -2    3.59    1.62
   8  -1   2    5.46    2.60
   8  -1   3   19.71    3.96
   8  -1   4   35.84    4.98
   8  -1   5    5.31    2.71
   8  -1   6    3.17    2.29
   8  -1   7    6.03    2.80
   8  -1   8    5.00    2.11
   8  -1   9    0.86    1.41
   8  -1  10    2.11    1.27
   8  -1  11   11.31    1.97
   8  -1  11    9.44    1.79
  -8   0  16    6.79    1.43
  -8   0  15   13.72    2.21
  -8   0  15   16.69    2.15
  -8   0  14   24.97    3.19
  -8   0  14   25.61    2.85
  -8   0  13   18.15    2.92
  -8   0  13   14.50    2.30
  -8   0  12   12.86    2.57
  -8   0  12   16.93    2.60
  -8   0  11   11.84    2.56
  -8   0  11    9.77    2.31
  -8   0  10    3.52    1.57
  -8   0  10    3.97    1.66
  -8   0   9    6.17    2.08
  -8   0   9    6.04    1.82
  -8   0   8    9.93    2.48
  -8   0   8    8.66    2.22
  -8   0   7    5.69    1.90
  -8   0   7    5.15    2.20
  -8   0   6   33.21    4.03
  -8   0   6   31.48    3.78
  -8   0   5   -1.39    1.57
  -8   0   5   -1.59    1.48
  -8   0   4   17.49    3.12
  -8   0   4   14.53    2.67
  -8   0   3    5.32    1.74
  -8   0   2   24.40    3.60
   8   0  -2   29.44    4.79
  -8   0   1    0.45    1.46
   8   0  -1    2.10    2.62
  -8   0   0   13.72    2.70
   8   0   0   14.27    3.21
  -8   0  -1   22.61    3.36
   8   0   1   15.84    3.44
  -8   0  -2    3.70    1.42
   8   0   2    0.60    2.16
   8   0   3    2.20    2.15
   8   0   4    0.86    1.90
   8   0   5   19.98    3.54
   8   0   6   17.27    3.22
   8   0   7   11.52    2.66
   8   0   8   23.78    3.18
   8   0   9    9.80    2.11
   8   0  10    1.15    1.02
  -8  -1  15   11.96    1.87
  -8  -1  14    5.92    1.78
  -8  -1  13    3.03    1.55
  -8  -1  12   20.18    2.88
  -8  -1  11   25.32    3.36
  -8  -1  10   12.89    2.70
  -8  -1   9    1.88    1.58
  -8  -1   8   -0.10    1.48
  -8  -1   7   57.95    5.18
  -8  -1   6    4.03    1.85
  -8  -1   5   11.30    2.72
   8   1  -5   12.48    3.06
  -8  -1   4    8.24    2.35
   8   1  -4   10.75    2.67
  -8  -1   3    4.97    1.99
   8   1  -3    6.90    2.62
  -8  -1   2    8.09    1.95
   8   1  -2    8.81    2.89
  -8  -1   1   10.61    2.44
   8   1  -1    7.78    2.51
  -8  -1   0   39.59    3.98
   8   1   0   36.23    4.32
  -8  -1  -1  150.64    8.38
   8   1   1  153.64    9.09
   8   1   2    0.03    1.62
   8   1   3   42.09    4.45
   8   1   4    3.33    1.90
   8   1   5    9.67    2.33
   8   1   6    4.23    1.61
   8   1   7    5.40    1.63
   8   1   8   15.36    2.07
  -8  -2  14   27.86    2.52
  -8  -2  13   10.21    1.82
  -8  -2  12   87.44    5.30
  -8  -2  11    8.52    1.95
  -8  -2  10   34.86    3.42
   8   2 -10   29.85    3.05
  -8  -2   9    3.27    1.59
   8   2  -9    3.97    1.39
  -8  -2   8    4.19    1.88
   8   2  -8    3.90    1.65
  -8  -2   7   32.10    3.49
   8   2  -7   29.97    3.36
  -8  -2   6   -0.90    1.48
   8   2  -6    0.16    1.27
  -8  -2   5    8.02    2.08
   8   2  -5    8.47    1.96
  -8  -2   4   52.18    4.60
   8   2  -4   47.85    4.42
  -8  -2   3   19.19    2.91
   8   2  -3   13.87    2.48
  -8  -2   2   43.12    4.13
   8   2  -2   43.17    4.17
  -8  -2   1   71.63    5.30
   8   2  -1   63.78    5.05
   8   2   0    9.96    2.20
  -8  -2  -1   14.24    1.99
   8   2   1   15.21    2.42
  -8  -2  -2   -0.51    0.93
   8   2   2    1.69    1.22
  -8  -2  -3    8.73    1.64
   8   2   3    9.98    2.07
  -8  -2  -4   -0.17    0.80
   8   2   4    0.97    1.12
  -8  -2  -5    0.28    0.82
  -8  -3  10    8.47    1.54
  -8  -3   9    1.62    1.15
  -8  -3   8    4.43    1.42
  -8  -3   7    1.30    1.26
  -8  -3   6   11.00    1.90
  -8  -3   5    7.27    1.69
  -8  -3   4   25.83    2.70
  -8  -3   3    0.48    1.05
   9  -9  -6    0.07    1.38
   9  -9  -5    2.52    1.28
   9  -9  -4    3.00    1.60
   9  -9  -3   -2.85    1.65
   9  -9  -2    3.61    1.85
   9  -9  -1    3.36    1.56
   9  -9   0    4.34    1.35
   9  -9   0    3.25    1.59
   9  -9   1   -1.10    0.94
   9  -9   1    4.11    1.65
   9  -9   2    0.81    1.01
   9  -9   2   -0.88    1.22
   9  -9   3    5.95    1.47
   9  -9   3    3.66    1.54
   9  -9   4   12.11    1.95
   9  -9   4   11.85    1.82
   9  -9   5    5.16    1.49
   9  -9   6    8.21    1.62
   9  -8  -9   -1.48    1.16
   9  -8  -8    1.26    1.46
   9  -8  -7    9.55    2.38
   9  -8  -6    1.15    1.69
   9  -8  -5   -1.43    1.97
   9  -8  -4    3.63    2.19
   9  -8  -3    6.83    2.45
   9  -8  -2    0.02    1.31
   9  -8  -2   -0.23    1.91
   9  -8  -1    3.64    1.65
   9  -8  -1    4.70    2.26
   9  -8   0   37.67    4.04
   9  -8   0   40.21    4.43
   9  -8   1   36.20    4.00
   9  -8   1   38.05    4.25
   9  -8   2    2.87    1.79
   9  -8   2   -0.89    1.91
   9  -8   3   30.86    3.88
   9  -8   3   22.11    3.16
   9  -8   4    4.24    2.13
   9  -8   4    5.15    1.90
   9  -8   5    2.35    1.64
   9  -8   5   -0.80    1.46
   9  -8   6    2.56    1.59
   9  -8   6    0.29    1.26
   9  -8   7    0.41    1.19
   9  -8   8    0.17    1.14
   9  -7 -10   -0.09    0.96
   9  -7 -10    0.70    1.23
   9  -7  -9   -0.04    0.96
   9  -7  -9   -1.19    1.38
   9  -7  -8    5.51    1.91
   9  -7  -7    2.01    2.01
   9  -7  -6    0.13    1.82
   9  -7  -5    8.01    1.74
   9  -7  -5    6.69    2.62
   9  -7  -4   20.78    3.01
   9  -7  -4   19.30    3.47
   9  -7  -3   23.66    3.58
   9  -7  -3   19.35    3.49
   9  -7  -2    7.96    2.41
   9  -7  -2    6.04    2.58
   9  -7  -1    3.43    2.13
   9  -7  -1   -1.81    2.65
   9  -7   0   11.50    2.88
   9  -7   0    7.38    2.78
   9  -7   1    6.87    2.34
   9  -7   1    7.06    2.95
   9  -7   2    7.07    2.64
   9  -7   2    6.77    2.68
   9  -7   3   -0.65    2.06
   9  -7   3    5.39    2.62
   9  -7   4   -0.85    1.92
   9  -7   4    6.68    2.43
   9  -7   5    4.86    2.08
   9  -7   5    4.81    2.06
   9  -7   6   25.34    3.77
   9  -7   6   17.30    2.56
   9  -7   7    8.92    2.28
   9  -7   8    6.07    1.72
   9  -7   9   33.10    3.01
  -9   6  12    3.10    1.12
   9  -6 -12    2.60    1.15
  -9   6  11   25.10    2.76
   9  -6 -11   22.14    2.81
  -9   6  10    3.65    1.42
  -9   6   9   -2.14    1.26
   9  -6  -9    2.73    1.64
  -9   6   8    4.84    1.70
   9  -6  -8    0.74    1.49
  -9   6   7    3.45    1.43
   9  -6  -7    5.74    2.11
  -9   6   6    0.76    1.27
   9  -6  -6    1.68    2.07
  -9   6   5   47.28    4.32
   9  -6  -5   46.38    4.88
  -9   6   4    5.69    1.61
   9  -6  -4    4.87    2.43
  -9   6   3   11.89    2.22
   9  -6  -3   15.38    3.12
   9  -6  -2    3.48    2.32
   9  -6  -1   32.51    4.35
   9  -6   0   38.85    5.86
   9  -6   1   -0.73    2.14
   9  -6   2   13.41    3.25
   9  -6   2   15.85    3.42
   9  -6   3   21.87    3.67
   9  -6   3   17.09    3.15
   9  -6   4    0.35    1.79
   9  -6   4    1.38    2.57
   9  -6   5   23.66    3.64
   9  -6   5   24.79    3.82
   9  -6   6    1.97    1.92
   9  -6   7    5.61    2.10
   9  -6   8    5.10    1.78
   9  -6   8    5.21    1.38
   9  -6   9   17.25    2.30
   9  -6   9   17.43    2.09
  -9   5  14    4.46    1.36
  -9   5  13    0.70    1.27
  -9   5  12   37.10    3.78
  -9   5  11    7.56    2.07
  -9   5  10   14.10    2.62
  -9   5   9   20.11    3.09
  -9   5   8    7.57    1.90
  -9   5   7    6.76    2.09
   9  -5  -7    8.03    2.25
  -9   5   6   16.09    2.89
   9  -5  -6   19.14    3.03
  -9   5   5    7.62    2.35
   9  -5  -5   10.93    2.65
  -9   5   4    2.12    1.73
   9  -5  -4    3.01    2.15
  -9   5   3   22.20    3.47
   9  -5  -3   25.74    3.75
  -9   5   2   71.46    6.01
   9  -5  -2   73.43    6.33
   9  -5  -2   76.05    6.15
   9  -5  -1    1.94    2.11
   9  -5   0   17.63    3.67
   9  -5   1    7.75    2.80
   9  -5   2   11.67    2.94
   9  -5   3   15.40    4.79
   9  -5   4    1.25    2.08
   9  -5   4    1.54    2.59
   9  -5   5    3.34    1.90
   9  -5   6    3.75    1.72
   9  -5   6    1.87    1.34
   9  -5   7    1.02    1.56
   9  -5   7    2.64    1.52
   9  -5   8   30.45    3.30
   9  -5   8   31.88    3.36
   9  -5   9    7.01    1.60
   9  -5   9    5.26    1.51
   9  -5  10    7.74    1.66
  -9   4  15   28.40    2.70
  -9   4  14   22.70    2.81
  -9   4  13   20.81    2.98
  -9   4  12   59.38    5.04
  -9   4  11    2.63    2.00
  -9   4  10    1.31    1.64
  -9   4   9    3.54    1.89
  -9   4   8   -1.01    2.07
  -9   4   7   18.14    3.19
  -9   4   6   16.17    3.08
  -9   4   5    9.07    2.72
   9  -4  -5   10.80    2.68
  -9   4   4    6.32    2.36
   9  -4  -4    5.43    2.25
  -9   4   3   22.65    3.37
   9  -4  -3   22.36    3.49
  -9   4   2   10.35    2.51
   9  -4  -2   12.25    2.77
   9  -4  -1   12.36    3.00
   9  -4  -1   15.81    3.08
   9  -4   0   10.78    3.00
   9  -4   0   10.47    2.48
   9  -4   1   35.96    5.21
   9  -4   1   45.17    4.86
   9  -4   2    0.83    1.47
   9  -4   2   -1.55    2.36
   9  -4   3   18.59    3.06
   9  -4   3   18.51    3.64
   9  -4   4   70.72    5.59
   9  -4   5   -0.35    1.69
   9  -4   5   -2.37    1.34
   9  -4   6    9.95    2.20
   9  -4   6    7.51    1.76
   9  -4   7   -0.42    1.15
   9  -4   8    3.62    1.72
   9  -4   9   14.58    2.34
   9  -4  10    6.10    1.53
  -9   3  15    0.05    0.90
  -9   3  14    3.21    1.59
  -9   3  13    4.64    1.77
  -9   3  12   18.00    2.98
  -9   3  11   -0.14    1.53
  -9   3  10    3.45    1.81
  -9   3   9    4.59    2.14
  -9   3   8   16.25    3.36
  -9   3   7  145.40    8.92
  -9   3   6   23.09    3.58
  -9   3   5   29.10    4.08
  -9   3   4    1.49    1.89
  -9   3   3   19.81    3.46
   9  -3  -3   29.29    3.51
  -9   3   2    0.92    1.86
   9  -3  -2    2.77    1.91
   9  -3  -1    7.97    2.28
   9  -3  -1   10.21    3.11
   9  -3   0    0.66    1.96
   9  -3   1    1.46    1.65
   9  -3   2    0.96    1.69
   9  -3   3   -0.83    1.49
   9  -3   4    6.92    2.31
   9  -3   5    9.26    2.20
   9  -3   5    4.16    1.90
   9  -3   6   24.42    3.26
   9  -3   7   -1.58    1.47
   9  -3   8   15.47    2.22
   9  -3   9    7.82    2.05
   9  -3   9    3.60    1.15
   9  -3  10    1.86    1.26
  -9   2  15   15.00    1.85
  -9   2  14   25.64    2.74
  -9   2  13    3.90    1.73
  -9   2  12   -2.44    1.66
  -9   2  11    8.33    2.13
  -9   2  10   12.97    2.46
  -9   2   9    7.60    2.22
  -9   2   8    2.78    1.81
  -9   2   7   -0.20    1.55
  -9   2   6    3.20    1.89
  -9   2   5    6.32    2.76
  -9   2   4   41.36    4.61
  -9   2   3   33.07    4.37
   9  -2  -2    5.44    2.40
   9  -2  -1   28.51    4.54
   9  -2   0   16.41    3.49
   9  -2   1   -3.38    2.48
   9  -2   2    1.03    1.84
   9  -2   3   -1.68    1.86
   9  -2   4    0.52    1.74
   9  -2   5    1.97    1.45
   9  -2   6    3.38    1.60
   9  -2   7    2.52    1.94
   9  -2   8    4.79    1.40
   9  -2   9   33.74    3.04
  -9   1  13    0.82    0.92
  -9   1  12    9.49    1.67
  -9   1  12    8.58    1.67
  -9   1  11   -0.70    0.99
  -9   1  11   -0.24    1.23
  -9   1  10   10.37    1.83
  -9   1  10   10.12    2.03
  -9   1   9    1.58    0.99
  -9   1   9    5.08    1.84
  -9   1   8   13.89    2.32
  -9   1   8   10.37    2.19
  -9   1   7    7.56    1.82
  -9   1   7    5.09    1.87
  -9   1   6   13.15    2.15
  -9   1   6   10.61    2.38
  -9   1   5   31.06    3.23
  -9   1   5   26.45    3.37
  -9   1   4   83.84    5.37
   9  -1  -4   85.74    7.31
  -9   1   3    5.83    1.36
   9  -1  -3   10.82    3.00
  -9   1   2   13.06    2.09
   9  -1  -2   13.66    2.96
  -9   1   1   38.15    3.49
   9  -1  -1   38.31    4.56
   9  -1   0   30.01    4.15
   9  -1   1   -0.63    1.81
   9  -1   2    0.28    1.79
   9  -1   3   21.43    3.14
   9  -1   4    9.66    2.41
   9  -1   5    2.06    1.67
   9  -1   6   11.75    2.29
   9  -1   7    1.47    1.24
  -9   0  12   33.57    2.83
  -9   0  11    9.76    1.72
  -9   0  10    1.66    1.11
  -9   0   9   16.60    2.34
  -9   0   8    8.08    1.73
  -9   0   7    2.20    1.35
   9   0  -7    0.63    1.78
  -9   0   6   -0.11    1.03
   9   0  -6    0.79    1.45
  -9   0   5    6.30    1.70
   9   0  -5    5.76    2.24
  -9   0   4    3.09    1.25
   9   0  -4    2.82    1.53
  -9   0   3   52.70    4.08
   9   0  -3   55.67    5.23
  -9   0   2   56.35    4.22
   9   0  -2   57.29    5.24
   9   0  -1    2.98    1.83
   9   0   0   15.65    2.75
   9   0   1   28.62    3.46
   9   0   2    1.64    1.48
   9   0   3   29.49    3.25
   9   0   4    1.28    1.34
   9   0   5   27.02    2.81
  -9  -1  10    0.57    0.80
  -9  -1   9    4.81    1.29
  -9  -1   8   -0.14    0.92
   9   1  -8   -1.58    1.01
  -9  -1   7    2.09    1.16
   9   1  -7    1.17    1.14
  -9  -1   6   24.56    2.56
   9   1  -6   24.70    2.85
  -9  -1   5    7.38    1.69
   9   1  -5    8.81    1.91
  -9  -1   4   14.85    2.06
   9   1  -4   11.89    2.03
  -9  -1   3    0.71    1.12
   9   1  -3    3.28    1.35
   9   1  -2    7.79    1.78
   9   1  -1   20.11    2.57
   9   1   0    0.40    0.98
   9   1   1   56.06    4.05
  10  -8  -4   18.75    2.49
  10  -8  -3   26.07    2.78
  10  -8  -2    0.72    1.30
  10  -8  -1   26.79    2.82
  10  -8   0   22.89    2.51
  10  -8   0   28.54    2.90
  10  -8   1    3.67    1.27
  10  -8   1    4.76    1.44
  10  -8   2    2.76    1.23
  10  -8   2    0.62    1.09
  10  -7  -6   13.85    2.23
  10  -7  -5    5.42    1.69
  10  -7  -4    0.39    0.95
  10  -7  -4    2.76    1.31
  10  -7  -3   38.22    3.46
  10  -7  -3   44.05    3.86
  10  -7  -2    2.64    1.52
  10  -7  -2    3.47    1.60
  10  -7  -1   47.92    4.08
  10  -7  -1   48.49    4.07
  10  -7   0   42.21    3.83
  10  -7   0   38.09    3.62
  10  -7   1    7.09    1.98
  10  -7   1    5.74    1.84
  10  -7   2   -0.57    1.38
  10  -7   2    2.41    1.46
  10  -7   3    6.78    1.97
  10  -7   3    5.84    1.82
  10  -7   4    3.25    1.66
  10  -7   5    8.70    1.61
 -10   6   8    2.68    0.96
  10  -6  -7   96.47    5.27
  10  -6  -6    8.75    1.81
  10  -6  -6    9.08    1.89
  10  -6  -5   13.40    2.16
  10  -6  -4   32.39    3.39
  10  -6  -3   69.21    5.37
  10  -6  -3   69.68    4.96
  10  -6  -2   31.29    3.67
  10  -6  -2   37.96    3.76
  10  -6  -1   84.24    5.96
  10  -6  -1   76.94    5.44
  10  -6   0   21.73    3.07
  10  -6   0   22.95    3.18
  10  -6   1   20.24    2.99
  10  -6   1   17.57    2.83
  10  -6   2    6.43    2.12
  10  -6   2    5.69    2.16
  10  -6   3    4.67    1.74
  10  -6   4    0.40    1.18
  10  -6   5    4.79    1.52
 -10   5  10    0.58    0.92
 -10   5   9    0.89    0.93
 -10   5   8   19.70    2.52
 -10   5   7   -0.33    1.15
 -10   5   6    6.05    1.58
  10  -5  -6    4.75    1.36
  10  -5  -5    7.20    1.84
  10  -5  -5    4.50    1.35
  10  -5  -4   24.08    3.06
  10  -5  -3   83.24    5.48
  10  -5  -2    5.96    1.76
  10  -5  -1   72.22    5.27
  10  -5   0    1.60    1.47
  10  -5   1    9.98    2.35
  10  -5   2    7.44    2.09
  10  -5   3    1.95    1.37
  10  -5   4    1.54    1.21
  10  -5   5    4.90    1.49
 -10   4  11   34.88    3.15
 -10   4  10    2.60    1.38
 -10   4   9   10.45    2.03
 -10   4   8    3.76    1.64
 -10   4   7    0.22    1.34
 -10   4   6    5.50    1.80
  10  -4  -5   16.80    2.77
  10  -4  -4   25.94    3.39
  10  -4  -3    4.62    1.78
  10  -4  -2   38.09    3.90
  10  -4  -1   12.62    2.38
  10  -4   0    0.99    1.08
  10  -4   1   -1.26    0.95
  10  -4   2   16.72    2.54
  10  -4   2   23.56    2.70
  10  -4   3   27.28    2.99
  10  -4   3   27.59    2.78
  10  -4   4    1.62    1.06
 -10   3  11   40.92    3.30
 -10   3  10    2.67    1.32
 -10   3   9    1.93    1.31
 -10   3   8    0.02    1.12
 -10   3   7   -0.37    1.19
  10  -3  -6    6.37    1.84
  10  -3  -5    7.80    2.13
  10  -3  -4   17.42    2.85
  10  -3  -3   21.06    3.04
  10  -3  -2    0.86    1.30
  10  -3  -1    1.32    1.24
  10  -3   0    7.96    2.00
  10  -3   1    0.48    1.29
  10  -3   2    4.35    1.39
  10  -3   2    5.46    1.65
  10  -3   3    1.03    1.10
  10  -3   4   14.37    1.98
  10  -2  -8   19.08    2.75
  10  -2  -7    2.23    1.68
  10  -2  -6    1.87    1.45
  10  -2  -5    1.89    1.51
  10  -2  -4   34.54    3.76
  10  -2  -3    5.73    1.98
  10  -2  -2   24.05    3.29
  10  -2  -1    1.92    1.45
  10  -2   0    8.91    2.14
  10  -2   1    2.06    1.38
  10  -2   2   24.66    2.82
  10  -2   3   -1.36    1.12
  10  -1  -8    1.52    1.05
  10  -1  -7    2.20    1.27
  10  -1  -6    3.76    1.40
  10  -1  -5    1.93    1.50
  10  -1  -4    2.70    1.33
  10  -1  -3    8.82    1.89
  10  -1  -2    4.63    1.45
  10  -1  -1    4.89    1.39
  10  -1   0   22.27    2.51
   0   0   0    0.00    0.00


TITL 2025jrh007_auto_res in P-1
REM P-1 (#2 in standard setting)
CELL 1.54184   8.776366   9.385493  19.580376  95.8816  96.5376 114.4888
ZERR    3.00   0.000509   0.000478   0.000957   0.0041   0.0044   0.0054
LATT  1
SFAC C H N O F S
UNIT 60.00 60.00 6.00 6.00 9.00 3.00
REM  CrysAlisPro recorded range (K): Min=149.4; max=150.5; aver:150.0
TEMP -123
SIZE 0.009 0.065 0.198
TREF
HKLF 4
END
_computing_structure_solution     'SHELXT 2014/5 (Sheldrick, 2014)'
;
_shelx_hkl_checksum              48301
_olex2_submission_special_instructions 'No special instructions were received'
_oxdiff_exptl_absorpt_empirical_details 
;
Empirical correction (ABSPACK) includes:
- Absorption correction using spherical harmonics
- Frame scaling
;
_oxdiff_exptl_absorpt_empirical_full_max 1.211
_oxdiff_exptl_absorpt_empirical_full_min 0.850
